# Supplementary material for: Dose response of the 16p11.2 distal copy number variant on intracranial volume and basal ganglia
Source: Mol Psychiatry. 2018 Oct 3;25(3):584–602. doi: 10.1038/s41380-018-0118-1 (PMC7042770; doi:10.1038/s41380-018-0118-1)
Supplement: Supplementary file 3 — Supplementary tables [file 41380_2018_118_MOESM3_ESM.xlsx]

## Sheet: Sup Table 1
Supplementary Table 1: Specification of cohorts in ENIGMA CNV. Please note that individuals from some chips have overlapping scanner sites. Data sets contributing data to the 16p11.2 distal analysis are marked in green.
				Age
Cohort	Study design	Total n	n females	mean	sd	min	max	ScannerSites	Chip	PFB-file	Reference, existing description of sample a
1000BRAINS, CNV_CoreExome	Population-based	76	21	67.5	6.4	58	83	1	CoreExome	humancoreexome-12v1-1_a_hg18.pfb_adj	1
1000BRAINS, CNV_Omni1Quad	Population-based	124	64	67.7	6.6	56	85	1	HumanOmni1-Quad	OmniExpress_hg18.pfb	1
1000BRAINS, CNV_OmniExpress	Population-based	410	182	67.1	6.7	56	85	1	OmniExpress	OmniExpress_hg18.pfb	1
1000BRAINS, OmniExpressExome	Population-based	151	71	66.8	7	53	83	1	OmniExpressExome	OmniExpressHumanCoreExome_hg18.pfb	1
16p11.2 European Consortium	Neurodevelopmental cohort	46	19	29.1	13.7	6	52	2	Diversea	_	2, 3
Ahus	Case-control (Dementia and healthy controls)	38	38	61.1	8.6	44	74	1	OmniExpress	OmniExpress_hg18.pfb
BETULA	Population-based	344	183	62.8	13.3	26	81	1	OmniExpress	OmniExpress_hg18.pfb	4, 5
BIG	Population-based	954	551	23	3.7	18	39	2	Affy6	affygw6.hg18.pfb	6
BrainScale	Longitudinal MRI Study in adolescent twins	300	157	10.2	1.6	9	17.4	1	Affy6	affygw6.hg18.pfb	7
COBRE, Illumina_2011	Case-control (Schizophrenia and healthy controls)	69	13	37.2	13.1	20	65	1	HumanOmni1-Quad	OmniExpress_hg18.pfb	8
COBRE, Illumina_2013	Case-control (Schizophrenia and healthy controls)	34	12	38.4	13.3	18	59	1	HumanOmni5-4	OmniExpress_hg18.pfb	8
COBRE, Illumina_2014	Case-control (Schizophrenia and healthy controls)	37	8	38.9	13.6	19	65	1	HumanOmni5-4	OmniExpress_hg18.pfb	8
COBRE, Illumina_2015	Case-control (Schizophrenia and healthy controls)	20	7	39.2	12.1	19	58	1	HumanOmni5-4	OmniExpress_hg18.pfb	8
DemGene	Case-control (Dementia and healthy controls)	52	29	67	9	41	84	2	OmniExpress	OmniExpress_hg18.pfb
Dublin	Case-control (SCZ, BD, other psychoses, and healthy controls)	108	53	37.4	12.3	18	64	1
EPIGEN-Dublin	Epilepsy cases	73	45	35.3	12.4	14	64	1	610-Quadv1	hhall.hg18.pfb
EPIGEN,London	Epilepsy cases	83	46	40	12.5	17	74	1	610-Quadv1	hhall.hg18.pfb	9
EPIGEN,London	Epilepsy cases	22	16	38.8	11.2	19	63	1	HumanHap550	hhall.hg18.pfb	9
GAP	Case-control (Schizophrenia and healthy controls)	96	37	27.7	7.6	18	54	1	CoreExome	humancoreexome-12v1-1_a_hg18.pfb_adj
GOBS	Family study	1150	664	39.9	15.4	18	84	1	HumanOmni2-5-8-v1-0-D, HumanOmni2-5-8-v1-1-C, InfiniumOmni2.5Exome-8v1-2_A, InfiniumOmni2-5-8v1-3_A1	OmniExpress_hg18.pfb	10
Haavik, OmniExpress	ADHD	32	15	29.1	6.6	20	47	1	OmniExpress	OmniExpress_hg18.pfb
Haavik, Psych chip	ADHD	22	10	32	7.2	20	45	1	PsychChip	humancoreexome-12v1-1_a_hg18.pfb_adj
HUBIN	Case-control (SCZ and healthy controls)	193	58	41.6	8.4	19	56	1	PsychChip	humancoreexome-12v1-1_a_hg18.pfb_adj
HUNT	Population-based	875	461	58.9	4.2	50	67	1	HumanOmni2.5	OmniExpress_hg18.pfb	11, 12
imagen, Illumina 610	Population-based	595	311	14.6	0.5	13	17	8	610-Quadv1	hhall.hg18.pfb	13
imagen, Illumina 660	Population-based	1143	571	14.5	0.4	13	17	9	660	hhall.hg18.pfb
MAS - Sydney Sydney Memory and Ageing Study	Population-based	492	274	78.4	4.7	70	90	2	Affy6	affygw6.hg18.pfb	14
MCIC	Case-control (SCZ and healthy controls)	217	72	33.1	10.9	18	59	4	HumanOmni1-Quad	OmniExpress_hg18.pfb	15
METH-CT	Case-control (schizophrenia including individuals with methamphetamine dependence (MA) or methamphetamine-associated psychosis (MAP) and healthy controls)	105	19	26.6	6.5	18	53	1	PsychChip	humancoreexome-12v1-1_a_hg18.pfb_adj	16
NCNG	Population-based	468	309	52.5	16.5	19	80	2	610-Quadv1	hhall.hg18.pfb
NESDA	Cohort study (participants with current and remitted depressive and anxiety disoders and healty controls recruited from the Dutch general population (19%), primary health care (54%) and specialized mental health care (27%))	215	144	37.3	10.3	18	75	3	Affy6	affygw6.hg18.pfb	17
NTR	population-based Twin Study	388	220	28.9	10.3	12	56	4	Affy6	affygw6.hg18.pfb	18
OATS	Population-based Twin Study	358	236	70.5	5.1	65	89	4	OmniExpress	OmniExpress_hg18.pfb	19
OATS2	Population-based Twin Study	15	8	67.9	3	65	74	3	OmniExpress	OmniExpress_hg18.pfb	19
Osaka	Case-control (SCZ and healthy controls)	307	153	36.3	12.5	14	71	1	Affy6	self-generated	20
PAFIP	Case-control (SCZ and healthy controls)	139	58	29.9	7.8	18	54	1	OmniExpressExome	OmniExpressHumanCoreExome_hg18.pfb
PING	NeurologicalStudy	1109	537	12.2	5	3	21	10	660	hhall.hg18.pfb	21
QTIM, 610K	Population-based Twin Study	819	517	22.8	3.2	16	30	1	610-Quadv1	hhall.hg18.pfb	22
QTIM, CoreExome	Population-based Twin Study	148	107	19.9	3.1	15	28	1	CoreExome	humancoreexome-12v1-1_a_hg18.pfb	22
SHIP-2, Affy6	Population-based	955	495	56.1	12.6	31	90	1	Affy6	affygw6.hg18.pfb	23
SHIP-Trend, HumanOmni2.5	Population-based	889	498	50.4	13.5	22	81	1	Omni2.5	hhall.hg18.pfb	23
SYS, CNG	Population-based	569	300	15.1	1.9	12	19	1	Illumina660Quad	hhall.hg18.pfb	24
SYS, Reischl	Population-based	325	174	50.9	5.5	13	65	1	OmniExpress	OmniExpress_hg18.pfb	24
StrokeMRI	Stroke project (only healthy controls)	51	32	45.6	22.1	18	78		OmniExpress	OmniExpress_hg18.pfb
TOP, OmniExpress + T1.5	Case-control (SCZ, BD, other psychoses, and healthy controls)	113	44	31.1	8.8	18	63	1	OmniExpress	OmniExpress_hg18.pfb	25
TOP, Affymetrix+T1.5	Case-control (SCZ, BD, other psychoses, and healthy controls)	338	165	34.9	9.9	18	65	2	Affy6	affygw6.hg18.pfb	26
TOP, OmniExpress + T3	Case-control (SCZ, BD, other psychoses, and healthy controls)	341	143	30.4	8.9	16	64	1	OmniExpress	OmniExpress_hg18.pfb	25
Trønderbrain	Case-control (Dementia and healthy controls)	110	67	66.4	6.2	52	84	1	OmniExpress	OmniExpress_hg18.pfb	27
UMCU, 550	Case-control (BP and healthy controls)	11	5	32	11.9	21	63	2	HumanHap550	hhall.hg18.pfb
UMCU, OmniExpress	Case-control (BP and healthy controls)	517	273	31.7	14.2	9	68	6	OmniExpressExome	OmniExpressHumanCoreExome_hg18.pfb
		15285
a References are below the table
b The CNVs of the Jacquemont group were characterized by MLPA, CGH Array, FISH, CGH array (including Agilent 400 K CGH)
References:
1	Caspers, S., et al. Studying variability in human brain aging in a population-based German cohort-rationale and design of 1000BRAINS. Frontiers in aging neuroscience 6, 149 (2014).
2	Maillard, A.M., et al. The 16p11.2 locus modulates brain structures common to autism, schizophrenia and obesity. Mol Psychiatry 20, 140-147 (2015).
3	Martin-Brevet, S.R.-H., B. ; Nielsen, JA;. Quantifying the effects of 16p11.2 copy number variants on brain structure: A multi-site ‘genetic-first’ study. (in submission).
4	Salami, A., Eriksson, J. & Nyberg, L. Opposing effects of aging on large-scale brain systems for memory encoding and cognitive control. J Neurosci 32, 10749-10757 (2012).
5	Nyberg, L., et al. Age-related and genetic modulation of frontal cortex efficiency. Journal of cognitive neuroscience 26, 746-754 (2014).
6	Guadalupe, T., et al. Measurement and genetics of human subcortical and hippocampal asymmetries in large datasets. Human brain mapping 35, 3277-3289 (2014).
7	van Soelen, I.L., et al. Brain SCALE: brain structure and cognition: an adolescent longitudinal twin study into the genetic etiology of individual differences. Twin Res Hum Genet 15, 453-467 (2012).
8	Aine, C.J., et al. Multimodal Neuroimaging in Schizophrenia: Description and Dissemination. Neuroinformatics 15, 343-364 (2017).
9	Kasperaviciute, D., et al. Common genetic variation and susceptibility to partial epilepsies: a genome-wide association study. Brain : a journal of neurology 133, 2136-2147 (2010).
10	McKay, D.R., et al. Influence of age, sex and genetic factors on the human brain. Brain Imaging Behav 8, 143-152 (2014).
11	Honningsvag, L.M., Linde, M., Haberg, A., Stovner, L.J. & Hagen, K. Does health differ between participants and non-participants in the MRI-HUNT study, a population based neuroimaging study? The Nord-Trondelag health studies 1984-2009. BMC medical imaging 12, 23 (2012).
12	Haberg, A.K., et al. Incidental Intracranial Findings and Their Clinical Impact; The HUNT MRI Study in a General Population of 1006 Participants between 50-66 Years. PloS one 11, e0151080 (2016).
13	Schumann, G., et al. The IMAGEN study: reinforcement-related behaviour in normal brain function and psychopathology. Mol Psychiatry 15, 1128-1139 (2010).
14	Sachdev, P.S., et al. The Sydney Memory and Ageing Study (MAS): methodology and baseline medical and neuropsychiatric characteristics of an elderly epidemiological non-demented cohort of Australians aged 70-90 years. International psychogeriatrics 22, 1248-1264 (2010).
15	Gollub, R.L., et al. The MCIC collection: a shared repository of multi-modal, multi-site brain image data from a clinical investigation of schizophrenia. Neuroinformatics 11, 367-388 (2013).
16	Uhlmann, A., et al. Fronto-temporal alterations and affect regulation in methamphetamine dependence with and without a history of psychosis. Psychiatry Res 248, 30-38 (2016).
17	Penninx, B.W., et al. The Netherlands Study of Depression and Anxiety (NESDA): rationale, objectives and methods. International journal of methods in psychiatric research 17, 121-140 (2008).
18	van 't Ent, D., et al. A structural MRI study in monozygotic twins concordant or discordant for attention/hyperactivity problems: evidence for genetic and environmental heterogeneity in the developing brain. NeuroImage 35, 1004-1020 (2007).
19	Sachdev, P.S., et al. A comprehensive neuropsychiatric study of elderly twins: the Older Australian Twins Study. Twin Res Hum Genet 12, 573-582 (2009).
20	Hashimoto, R., et al. Common variants at 1p36 are associated with superior frontal gyrus volume. Translational psychiatry 4, e472 (2014).
21	Jernigan, T.L., et al. The Pediatric Imaging, Neurocognition, and Genetics (PING) Data Repository. NeuroImage 124, 1149-1154 (2016).
22	Renteria, M.E., et al. Genetic architecture of subcortical brain regions: common and region-specific genetic contributions. Genes, brain, and behavior 13, 821-830 (2014).
23	Volzke, H., et al. Cohort profile: the study of health in Pomerania. International journal of epidemiology 40, 294-307 (2011).
24	Pausova, Z., et al. Cohort Profile: The Saguenay Youth Study (SYS). International journal of epidemiology 46, e19 (2017).
25	Doan, N.T., et al. Distinct multivariate brain morphological patterns and their added predictive value with cognitive and polygenic risk scores in mental disorders. NeuroImage. Clinical 15, 719-731 (2017).
26	Athanasiu, L., et al. Gene variants associated with schizophrenia in a Norwegian genome-wide study are replicated in a large European cohort. Journal of psychiatric research 44, 748-753 (2010).
27	Lauridsen, C., et al. Cerebrospinal Fluid Levels of Amyloid Beta 1-43 in Patients with Amnestic Mild Cognitive Impairment or Early Alzheimer's Disease: A 2-Year Follow-Up Study. Frontiers in aging neuroscience 8, 30 (2016).

## Sheet: Sup Table 2
Supplementary Table 2: Extended information on 16p11.2 distal carriers. Sex (1 = male, 2 = female), Established diagnosis (1 = yes, 0 = no), CN = copy number (1=deletion, 3=duplication). BMI z-scores are shown for individuals included in the mega-analysis. For those three carriers not available for mega-analysis (delcarrier 8, dupcarrier 6 and 9), BMI quantile within their own cohort is shown. Da…
															BMI				IQ
Carrier no	Age	Sex	Formal diagnosis	Diagnosis/study type	Scanner Site	Cohort	Chip	CNV of interest	CN	Start	Stop	relative	relationtype		BMI	zscore, BMI	Quantile		FSIQ	VIQ	PIQ
Delcarrier1	31	2	1	BP	TOP_1.5	TOP	Affy6	16p11.2 distal large	1	28227548	29345840				30.5	1.59			99
Delcarrier2	44	1	1	SCZ	TOP_1.5	TOP	Affy6	16p11.2 distal large	1	28392741	29180105				30.9	1.56			81
Delcarrier3	32.83	2	1	Persistent Depressive Disorder (Dysthymia); Social Anxiety Disorder (Social Phobia)	16p11_consortium_b	16p11.2 Consortium	MLPA	16p11.2 distal large	1	28399626	29238851				40.1	2.38			92	94	91
Delcarrier4	6.4	2	1	Language disorder; moderate ID; speech sound disorder	16p11_consortium_b	16p11.2 Consortium	CGH array	16p11.2 distalproximal	1	28450605	30027260	Delcarrier6, non-carrier-control	sibling;parentoffspring		18.085	1.53			51	61	49
Delcarrier5	7.29	1	1	Enuresis	16p11_consortium_b	16p11.2 Consortium	CGH array	16p11.2 distalproximal	1	28450605	30106101	non-carrier-control	parentoffspring		14.79	-0.56			95	92	100
Delcarrier6	12.21	2	1	ADHD; Specific learning disorder	16p11_consortium_b	16p11.2 Consortium	CGH array	16p11.2 distalproximal	1	28450605	30027260	Delcarrier4, non-carrier-control	sibling;parentoffspring		21.84	1.24			69	86	75
Delcarrier7	32.6845	2	0	Family study	GOBS	GOBS	HumanOmni2.5,v1.0	16p11.2 distal	1	28733106	28950951				42.5018	2.52			109
Delcarrier8	62.5	1	0	Population based study	1000BRAINS	1000BRAINS	OmniExpressExome	16p11.2 distal	1	28733106	28904705				29.76		0.751678
Delcarrier9	20.9309	1	0	Twin study	QTIM	QTIM	CoreExome	16p11.2 distal	1	28733106	29066936	non-carrier-control	firstdegree
Delcarrier10	63	2	1	Epilepsy	EPIGEN_London	EPIGEN	HumanHap550	16p11.2 distal	1	28745016	28950951									96	111
Delcarrier11	6.5	1	0	Population based study	PING_d	PING	Illumina 660	16p11.2 distal	1	28745016	28950951
Delcarrier12	14	1	0	No diagnosis, from neurodevelopmental cohort	16p11_consortium_b	16p11.2 Consortium	CGH array	16p11.2 distal	1	28751074	28938701				19.75	0.28			64	76	75
Dupcarrier1	24.57	1	1	ASD	16p11_consortium_a	16p11.2 Consortium	CGH array	16p11.2 distalproximal	3	28399426	30107008				16.26	-3.62			66		63
Dupcarrier2	14.45	1	0	No diagnosis, from neurodevelopmental cohort	16p11_consortium_a	16p11.2 Consortium	Agilent 400K	16p11.2 distalproximal	3	28399626	30106852	Dupcarrier3	parentoffspring		15.2	-2.38			69	72	70
Dupcarrier3	44.47	1	1	MMD; Social anxiety disorder (social phobia)	16p11_consortium_a	16p11.2 Consortium	Agilent 400K	16p11.2 distalproximal	3	28399626	30106852	Dupcarrier2	parentoffspring		20.52	-2.09			94	93	94
Dupcarrier4	37	1	0	Healthy, psychiatric study	TOP 1.5	TOP	OmniExpress	16p11.2 distal large	3	28450882	29234061								119
Dupcarrier5	16.07	1	1	ASD	16p11 consortium b	16p11.2 Consortium	FISH	16p11.2 distal	3	28731416	28951365				17.35	-1.53			71	55	89
Dupcarrier6	53	1	0	Population based study	SHIP	SHIP-2	Affy6	16p11.2 distal	3	28731428	28951376				36.0494		0.956616
Dupcarrier7	53.2724	2	0	Population based study	HUNT	HUNT	HumanOmni2.5	16p11.2 distal	3	28733106	28950951				25.8825	0.35
Dupcarrier8	67	2	0	Twin study	OATS a	OATS	OmniExpress	16p11.2 distal	3	28733106	28950951				23	-0.65
Dupcarrier9	30	1	0	Population based study	SHIP	SHIP-Trend	Omni2.5	16p11.2 distal	3	28733106	28950951				24.1021		0.233189
Dupcarrier10	13.6674	1	0	Population based study	IMAGEN i	imagen	Illumina 660	16p11.2 distal	3	28741757	28950951				22.3543	1.26				110	114
Dupcarrier11	5.58	1	0	Population based study	PING g	PING	Illumina 660	16p11.2 distal	3	28745016	28950951
Dupcarrier12	14.7077	2	0	Population based study	IMAGEN g	imagen	Illumina 610,Quadv1	16p11.2 distal	3	28745016	28950951				18.7328	-0.5				105	119

## Sheet: Sup Table 4
Supplementary Table 4: Imaging Scanner parameters for the scanner sites in the 16p11.2 distal analysis.
Dataset	ScannerSite	Sequence	FieldStrength	AcquisitionDirection	NumberOfSlices	SliceGap	VoxelSize_m3	TI	TE	TR	FlipAngle	Segmentation	Citation
1000BRAINS	1000BRAINS	3D T1-weighted magnetization prepared rapid acquisition gradient echo (MPRAGE)	3T	Sagittal	176	0mm	1x1x1	900ms	3.03ms	2.25ms	9	FreeSurfer (5.3.0)	Caspers et al., 2014, Frontiers in Aging Neuroscience
16p11.2 European Consortium	16p11_consortium_b	3D T1-weighted magnetization prepared rapid acquisition gradient echo (MPRAGE)	3T Siemens Magnetom Prisma Syngo	Sagittal	176	0.5	1x1x1	920ms	2.39 ms	2000 ms	9	Freesurfer (5.1.0) freesurfer-x86_64-redhat-linux-gnu-stable5-20110522	-
16p11.2 European Consortium	16p11_consortium_a	3D T1-weight multi-Echo Magnetization Prepared RApid Gradient Echo sequence (ME-MPRAGE)	3T Magnetom TIM Trio	Sagittal	176	0.5	1x1x1	1200ms	TE1 = 1.64 ms, TE2 = 3.5 ms, TE3 = 5.36 ms, TE4 = 7.22 ms	2530ms	7	Freesurfer (5.1.0) freesurfer-x86_64-redhat-linux-gnu-stable5-20110522	-
EPIGEN	EPIGEN_London	whole-brain T1-weighted IR-prepared FSPGR	1.5T GE Signa	Coronal	128	0mm	0.9375×0.9375×1.1	450ms	3ms	8ms	20	FreeSurfer (4.5.0)	-
GOBS	GOBS	T1-weighted MPRAGE (also, "3D turbo-flash sequences with an adiabatic inversion contrast pulse")	3T TIM Treo	Axial	160	0mm	1.7x1.7x3	785	3.04	2100ms	13	FreeSurfer (5.3.0)	10.1007/s11682-013-9277-5
HUNT	HUNT	3D T1-weighted inversion recovery prepared fast spoiled gradient recalled sequence (IR-FSPGR)	1.5T GE Signa HDx	Sagittal	162	0mm	0.9375*0.9375*1.2		4.2ms	10.2ms	10	FreeSurfer (5.3.0)
imagen	IMAGEN_g	ADNI MPRAGE	3T	Sagittal	160	0mm	1.1×1.1×1.1 mm	900 ms	2.93 ms	2300 ms	9	Freesurfer	NA
imagen	IMAGEN_i	ADNI MPRAGE	3T	Sagittal	160	0mm	1.1×1.1×1.1 mm	900 ms	2.93 ms	2300 ms	9	Freesurfer	NA
OATS	OATS_a	3D T1-weighted volumetric	Siemens Sonata 1.5T	Coronal	144	0mm	1x1x1.5mm	780 ms	3.24	1530ms	8	FreeSurfer (5.3.0)	Sci Rep. 2016; 6: 32760. doi: 10.1038/srep32760
PING	PING_d	MPRAGE	3T Siemens TrioTim	Sagittal	160	0mm	1x1x1.2	1100ms	4.33ms	2170ms	7	FreeSurfer (4.5.0)	http://pingstudy.ucsd.edu/images/pdf/PING_CORE-ed_SIEMENS.pdf
PING	PING_g	MPRAGE	3T Siemens TrioTim	Sagittal	160	0mm	1x1x1.2	1100ms	4.33ms	2170ms	7	FreeSurfer (4.5.0)	http://pingstudy.ucsd.edu/images/pdf/PING_CORE-ed_SIEMENS.pdf
QTIM	QTIM	3D T1-weighted (MPRAGE)	4T Bruker Medspec	Coronal (85%), Sagittal (15%)	256 (coronal), 240 (sagittal)	0.45mm	0.9375x0.9375x0.9	700ms	3.35ms	1500ms	8	FreeSurfer (5.3)	Blokland et al., 2014. Genetic effects on the cerebellar role in working memory: Same brain, different genes? Neuroimage (86), 392-403.
SHIP	SHIP	3D T1-weighted magnetization prepared rapid acquisition gradient echo (MPRAGE)	1.5T Siemens Magnetom Avanto	Axial	176	0mm	1x1x1	1100ms	3.4ms	1900ms	15	subcortical: FreeSurfer (5.1.0); cortical: FreeSurfer (5.3.0)	PMID: 19598074
TOP	TOP_1.5	3D T1-weighted magnetization prepared rapid acquisition gradient echo (MPRAGE)	1.5T GE Signa	Coronal	180	0mm	1.25x1.25x1.2	500ms	4ms	500ms	8	FreeSurfer (5.1.0)	-

## Sheet: Sup Table 5
Supplementary Table 5: Dose response of 16p11.2 distal copy number on subcortical volumes in ENIGMA-CNV. The effect size (β of the linear regression) is presented. A linear regression based on the copy number state of the individuals (deletion=1, normal=2, duplication=3) was performed on normalized brain measures corrected for plusICV: age, age squared, sex, scanner site and ICV (except for ICV) …
INCLUDING RELATIVES														EXCLUDING RELATIVES
NON AFFECTED														NON AFFECTED
Model plusICV
Brainmeasure	n,del	n,con	n,dup	se, β	tstatistic, β	r2	adjusted r2	estimate, β	CI,lower	CI, upper	P			Brainmeasure	n,del	n,con	n,dup	se, β	tstatistic, β	r2	adjusted r2	estimate, β	CI,lower	CI, upper	P
Accumbens	3	4442	8	0.3	-0.08	1.4e-06	-0.00022	-0.02	-0.61	0.57	0.94			Accumbens	3	4442	8	0.3	-0.08	1.4e-06	-0.00022	-0.02	-0.61	0.57	0.94
Amygdala	5	5653	9	0.27	-0.993	0.00017	-2.4e-06	-0.27	-0.79	0.26	0.32			Amygdala	5	5653	9	0.27	-0.993	0.00017	-2.4e-06	-0.27	-0.79	0.26	0.32
Caudate	5	5733	9	0.27	-3.312	0.0019	0.0017	-0.88	-1.41	-0.36	0.00093	*		Caudate	5	5733	9	0.27	-3.312	0.0019	0.0017	-0.88	-1.41	-0.36	0.00093	*
Hippocampus	5	5677	9	0.27	-0.439	3.4e-05	-0.00014	-0.12	-0.64	0.41	0.66			Hippocampus	5	5677	9	0.27	-0.439	3.4e-05	-0.00014	-0.12	-0.64	0.41	0.66
Pallidum	5	5623	9	0.27	-3.153	0.0018	0.0016	-0.84	-1.36	-0.32	0.0016	*		Pallidum	5	5623	9	0.27	-3.153	0.0018	0.0016	-0.84	-1.36	-0.32	0.0016	*
Putamen	5	5580	9	0.27	-3.453	0.0021	0.0019	-0.92	-1.44	-0.4	0.00056	*		Putamen	5	5580	9	0.27	-3.453	0.0021	0.0019	-0.92	-1.44	-0.4	0.00056	*
Thalamus	5	5675	8	0.28	-0.297	1.5e-05	-0.00016	-0.08	-0.63	0.46	0.77			Thalamus	5	5675	8	0.28	-0.297	1.5e-05	-0.00016	-0.08	-0.63	0.46	0.77
Surface Area	5	6432	9	0.27	-0.514	4.1e-05	-0.00011	-0.14	-0.66	0.39	0.61			Surface Area	5	6432	9	0.27	-0.514	4.1e-05	-0.00011	-0.14	-0.66	0.39	0.61
Thickness	5	6435	9	0.27	-0.265	1.1e-05	-0.00014	-0.07	-0.59	0.45	0.79			Thickness	5	6435	9	0.27	-0.265	1.1e-05	-0.00014	-0.07	-0.59	0.45	0.79
ICV	5	6546	9	0.27	-3.455	0.0018	0.0017	-0.92	-1.44	-0.4	0.00055	*		ICV	5	6546	9	0.27	-3.455	0.0018	0.0017	-0.92	-1.44	-0.4	0.00055	*
ADULTS														ADULTS
Model plusICV														Model plusICV
Brainmeasure	n,del	n,con	n,dup	se, β	tstatistic, β	r2	adjusted r2	estimate, β	CI,lower	CI, upper	P			Brainmeasure	n,del	n,con	n,dup	se, β	tstatistic, β	r2	adjusted r2	estimate, β	CI,lower	CI, upper	P
Accumbens	6	3939	6	0.29	-1.685	0.00072	0.00047	-0.49	-1.05	0.08	0.092			Accumbens	6	3542	6	0.29	-1.793	0.0009	0.00062	-0.52	-1.08	0.05	0.073
Amygdala	7	5149	7	0.27	0.033	2.1e-07	-0.00019	0.01	-0.51	0.53	0.97			Amygdala	7	4031	7	0.27	-0.009	1.9e-08	-0.00025	0	-0.53	0.52	0.99
Caudate	7	5229	7	0.27	-2.29	0.001	0.00081	-0.61	-1.13	-0.09	0.022			Caudate	7	4110	7	0.27	-2.339	0.0013	0.0011	-0.62	-1.15	-0.1	0.019
Hippocampus	7	5173	7	0.27	0.036	2.5e-07	-0.00019	0.01	-0.51	0.53	0.97			Hippocampus	7	4060	7	0.27	-0.001	2.9e-10	-0.00025	0	-0.52	0.52	1
Pallidum	7	5120	7	0.27	-4.053	0.0032	0.003	-1.08	-1.6	-0.56	5.1e-05	**		Pallidum	7	4005	7	0.27	-3.923	0.0038	0.0036	-1.04	-1.57	-0.52	8.9e-05	**
Putamen	7	5076	7	0.27	-4.619	0.0042	0.004	-1.23	-1.75	-0.71	3.9e-06	**		Putamen	7	3958	7	0.27	-4.715	0.0056	0.0053	-1.25	-1.78	-0.73	2.5e-06	**
Thalamus	7	5171	6	0.28	-0.112	2.4e-06	-0.00019	-0.03	-0.57	0.51	0.91			Thalamus	7	4054	6	0.28	-0.208	1.1e-05	-0.00024	-0.06	-0.6	0.49	0.84
Surface Area	7	6035	7	0.27	-0.422	2.9e-05	-0.00014	-0.11	-0.64	0.41	0.67			Surface Area	7	4914	7	0.27	-0.447	4e-05	-0.00016	-0.12	-0.64	0.4	0.66
Thickness	7	6038	7	0.27	-0.286	1.4e-05	-0.00015	-0.08	-0.6	0.45	0.77			Thickness	7	4917	7	0.27	-0.259	1.4e-05	-0.00019	-0.07	-0.59	0.45	0.8
ICV	7	6042	7	0.27	-2.596	0.0011	0.00095	-0.69	-1.22	-0.17	0.0094			ICV	7	4921	7	0.27	-2.566	0.0013	0.0011	-0.68	-1.21	-0.16	0.01
MATCHED CONTROLS														MATCHED CONTROLS
Model plusICV
Brainmeasure	n,del	n,con	n,dup	se, β	tstatistic, β	r2	adjusted r2	estimate, β	CI,lower	CI, upper	P			Brainmeasure	n,del	n,con	n,dup	se, β	tstatistic, β	r2	adjusted r2	estimate, β	CI,lower	CI, upper	P
Accumbens	10	81	11	0.21	-2.022	0.039	0.03	-0.42	-0.83	-0.01	0.046			Accumbens	9	76	10	0.22	-1.977	0.04	0.03	-0.43	-0.86	0	0.051
Amygdala	12	86	12	0.2	-1.525	0.021	0.012	-0.3	-0.69	0.09	0.13			Amygdala	11	81	11	0.2	-1.62	0.025	0.016	-0.33	-0.74	0.07	0.11
Caudate	12	86	12	0.19	-2.995	0.077	0.068	-0.57	-0.95	-0.19	0.0034	*		Caudate	11	80	11	0.2	-2.787	0.072	0.063	-0.56	-0.95	-0.16	0.0064
Hippocampus	12	86	12	0.2	-1.18	0.013	0.0036	-0.23	-0.62	0.16	0.24			Hippocampus	11	81	11	0.21	-1.315	0.017	0.0071	-0.27	-0.68	0.14	0.19
Pallidum	12	85	12	0.19	-3.418	0.098	0.09	-0.64	-1.02	-0.27	0.00089	*		Pallidum	11	79	11	0.2	-3.114	0.089	0.08	-0.61	-1.01	-0.22	0.0024	*
Putamen	12	84	12	0.19	-3.962	0.13	0.12	-0.73	-1.1	-0.37	0.00013	**		Putamen	11	80	11	0.19	-3.852	0.13	0.12	-0.74	-1.13	-0.36	0.00021	**
Thalamus	12	85	11	0.2	-1.64	0.025	0.016	-0.33	-0.73	0.07	0.1			Thalamus	11	80	10	0.21	-1.718	0.029	0.019	-0.36	-0.77	0.06	0.089
Surface Area	12	82	12	0.2	-0.761	0.0055	-0.004	-0.15	-0.54	0.24	0.45			Surface Area	11	77	11	0.21	-0.977	0.0098	-0.00046	-0.2	-0.61	0.21	0.33
Thickness	12	82	12	0.2	-0.906	0.0078	-0.0017	-0.18	-0.57	0.21	0.37			Thickness	11	77	11	0.21	-0.812	0.0068	-0.0035	-0.17	-0.58	0.24	0.42
ICV	12	86	12	0.19	-3.236	0.088	0.08	-0.61	-0.99	-0.24	0.0016	*		ICV	11	81	11	0.2	-3.387	0.1	0.093	-0.66	-1.05	-0.28	0.001	*
ALL														ALL
Model "plusICV"														Model "plusICV"
Brainmeasure	n,del	n,con	n,dup	se, β	tstatistic, β	r2	adjusted r2	estimate, β	CI,lower	CI, upper	P			Brainmeasure	n,del	n,con	n,dup	se, β	tstatistic, β	r2	adjusted r2	estimate, β	CI,lower	CI, upper	P
Accumbens	10	4778	11	0.22	-2.244	0.0011	0.00084	-0.49	-0.92	-0.06	0.025			Accumbens	9	4280	10	0.23	-2.156	0.0011	0.00085	-0.49	-0.94	-0.04	0.031
Amygdala	12	5989	12	0.2	-1.025	0.00017	8.3e-06	-0.21	-0.61	0.19	0.31			Amygdala	11	4769	11	0.21	-1.074	0.00024	3.2e-05	-0.23	-0.65	0.19	0.28
Caudate	12	6069	12	0.2	-4.273	0.003	0.0028	-0.87	-1.27	-0.47	2e-05	**		Caudate	11	4848	11	0.21	-3.746	0.0029	0.0027	-0.8	-1.21	-0.38	0.00018	**
Hippocampus	12	6013	12	0.2	-0.708	8.3e-05	-8.3e-05	-0.14	-0.54	0.26	0.48			Hippocampus	11	4798	11	0.21	-1.03	0.00022	1.3e-05	-0.22	-0.64	0.2	0.3
Pallidum	12	5959	12	0.2	-5.19	0.0045	0.0043	-1.06	-1.45	-0.66	2.2e-07	**		Pallidum	11	4743	11	0.21	-4.602	0.0044	0.0042	-0.98	-1.39	-0.56	4.3e-06	**
Putamen	12	5916	12	0.2	-6.735	0.0076	0.0074	-1.37	-1.77	-0.97	1.8e-11	**		Putamen	11	4696	11	0.21	-6.315	0.0084	0.0082	-1.34	-1.75	-0.92	2.9e-10	**
Thalamus	12	6011	11	0.21	-1.594	0.00042	0.00026	-0.33	-0.74	0.08	0.11			Thalamus	11	4792	10	0.22	-1.615	0.00054	0.00033	-0.35	-0.78	0.08	0.11
Surface Area	12	6765	12	0.2	-0.44	2.8e-05	-0.00012	-0.09	-0.49	0.31	0.66			Surface Area	11	5542	11	0.21	-0.979	0.00017	-7.3e-06	-0.21	-0.63	0.21	0.33
Thickness	12	6768	12	0.2	-1.422	0.0003	0.00015	-0.29	-0.69	0.11	0.16			Thickness	11	5545	11	0.21	-1.172	0.00025	6.7e-05	-0.25	-0.67	0.17	0.24
ICV	12	6882	12	0.2	-3.476	0.0017	0.0016	-0.71	-1.11	-0.31	0.00051	*		ICV	11	5659	11	0.21	-3.363	0.002	0.0018	-0.72	-1.13	-0.3	0.00078	*
Model "noICV"														Model "noICV"
Brainmeasure	n, del	n, con	n, dup	se, β	tstatistic, β	r2	adjusted r2	estimate, β	CI, β, lower	CI, β, upper	P			Brainmeasure	n,del	n,con	n,dup	se, β	tstatistic, β	r2	adjusted r2	estimate, β	CI,lower	CI, upper	P
Accumbens	10	4778	11	0.22	-3.517	0.0026	0.0024	-0.77	-1.19	-0.34	0.00044	**		Accumbens	9	4280	10	0.23	-3.337	0.0026	0.0024	-0.76	-1.21	-0.31	0.00086	*
Amygdala	12	5989	12	0.2	-2.771	0.0013	0.0011	-0.56	-0.96	-0.17	0.0056			Amygdala	11	4769	11	0.21	-2.782	0.0016	0.0014	-0.59	-1.01	-0.17	0.0054
Caudate	12	6069	12	0.2	-5.798	0.0055	0.0053	-1.18	-1.58	-0.78	6.8e-09	**		Caudate	11	4848	11	0.21	-5.165	0.0055	0.0052	-1.1	-1.51	-0.68	2.5e-07	**
Hippocampus	12	6013	12	0.2	-2.455	0.001	0.00083	-0.5	-0.9	-0.1	0.014			Hippocampus	11	4798	11	0.21	-2.697	0.0015	0.0013	-0.57	-0.99	-0.16	0.007
Pallidum	12	5959	12	0.2	-6.238	0.0065	0.0063	-1.27	-1.67	-0.87	4.7e-10	**		Pallidum	11	4743	11	0.21	-5.686	0.0067	0.0065	-1.21	-1.62	-0.79	1.4e-08	**
Putamen	12	5916	12	0.2	-7.714	0.0099	0.0098	-1.57	-1.96	-1.17	1.4e-14	**		Putamen	11	4696	11	0.21	-7.23	0.011	0.011	-1.53	-1.95	-1.12	5.6e-13	**
Thalamus	12	6011	11	0.21	-3.977	0.0026	0.0024	-0.83	-1.24	-0.42	7.1e-05	**		Thalamus	11	4792	10	0.22	-3.908	0.0032	0.003	-0.85	-1.28	-0.42	9.4e-05	**
Surface Area	12	6766	12	0.2	-2.713	0.0011	0.00094	-0.55	-0.95	-0.15	0.0067			Surface Area	11	5543	11	0.21	-2.934	0.0015	0.0014	-0.62	-1.04	-0.21	0.0034	*
Thickness	12	6769	12	0.2	-1.415	0.00029	0.00015	-0.29	-0.69	0.11	0.16			Thickness	11	5546	11	0.21	-1.174	0.00025	6.8e-05	-0.25	-0.67	0.17	0.24
ICV	12	6882	12	0.2	-3.476	0.0017	0.0016	-0.71	-1.11	-0.31	0.00051	*		ICV	11	5659	11	0.21	-3.363	0.002	0.0018	-0.72	-1.13	-0.3	0.00078	*
REMOVING 16p11.2 DISTAL-PROXIMAL CARRIERS
Model "plusICV"
Brainmeasure	n, del	n, con	n, dup	se, β	tstatistic, β	r2	adjusted r2	estimate, β	CI, β, lower	CI, β, upper	P
Accumbens	7	4756	8	0.26	-1.759	0.00065	0.00044	-0.45	-0.96	0.05	0.079
Amygdala	9	5967	9	0.24	-0.344	2e-05	-0.00015	-0.08	-0.54	0.38	0.73
Caudate	9	6047	9	0.24	-3.173	0.0017	0.0015	-0.75	-1.21	-0.29	0.0015	**
Hippocampus	9	5991	9	0.24	-0.816	0.00011	-5.6e-05	-0.19	-0.65	0.27	0.41
Pallidum	9	5937	9	0.24	-4.166	0.0029	0.0027	-0.98	-1.44	-0.52	3.1e-05	**
Putamen	9	5894	9	0.23	-5.276	0.0047	0.0045	-1.24	-1.7	-0.78	1.4e-07	**
Thalamus	9	5989	8	0.24	-0.732	8.9e-05	-7.7e-05	-0.18	-0.65	0.3	0.46
Surface Area	9	6744	9	0.24	-0.321	1.5e-05	-0.00013	-0.08	-0.54	0.39	0.75
Cortical Thickness	9	6747	9	0.24	-0.917	0.00012	-2.4e-05	-0.22	-0.68	0.25	0.36
ICV	9	6860	9	0.24	-3.283	0.0016	0.0014	-0.77	-1.23	-0.31	0.001	*

## Sheet: Sup Table 6
Supplementary Table 6: T-test on subcortical volumes between different 16p11.2 distal copy number groups. The effect size (Cohen’s D) is presented. Deletion versus duplication carriers, deletion carriers versus non-carriers and non-carriers versus duplication carriers in ENIGMA (discovery). T-tests were performed on normalized values of brain measures corrected for plusICV: age, age squared, sex,…
INCLUDING RELATIVES											EXCLUDING RELATIVES
NON AFFECTED											NON AFFECTED
Model plusICV											Model plusICV
Brain measure	n,CN1	n,CN2	stats	df	CohensD	CI, lower	CI,upper	P			Brain measure	n,CN1	n,CN2	stats	df	CohensD	CI, lower	CI,upper	P
Deletion vs duplication											Deletion vs duplication
Accumbens	3	8	0.749	9	-0.23	-0.47	0.94	0.47			Accumbens	3	8	0.749	9	-0.23	-0.47	0.94	0.47
Amygdala	5	9	0.722	12	-0.47	-0.95	1.89	0.48			Amygdala	5	9	0.722	12	-0.47	-0.95	1.89	0.48
Caudate	5	9	2.159	12	-1.59	-0.01	3.2	0.052			Caudate	5	9	2.159	12	-1.59	-0.01	3.2	0.052
Hippocampus	5	9	0.483	12	-0.39	-1.35	2.12	0.64			Hippocampus	5	9	0.483	12	-0.39	-1.35	2.12	0.64
Pallidum	5	9	2.366	12	-1.48	0.12	2.85	0.036			Pallidum	5	9	2.366	12	-1.48	0.12	2.85	0.036
Putamen	5	9	3.311	12	-1.95	0.67	3.23	0.0062			Putamen	5	9	3.311	12	-1.95	0.67	3.23	0.0062
Thalamus	5	8	0.01	11	-0.01	-1.8	1.82	0.99			Thalamus	5	8	0.01	11	-0.01	-1.8	1.82	0.99
Surface Area	5	9	0.044	12	-0.03	-1.22	1.27	0.97			Surface Area	5	9	0.044	12	-0.03	-1.22	1.27	0.97
Thickness	5	9	-0.088	12	0.06	-1.52	1.4	0.93			Thickness	5	9	-0.088	12	0.06	-1.52	1.4	0.93
ICV	5	9	2.322	12	-1.83	0.11	3.53	0.039			ICV	5	9	2.322	12	-1.83	0.11	3.53	0.039
Deletion vs non-carrier-controls											Deletion vs non-carrier-controls
Accumbens	3	1088	0.14	1089	-0.08	-1.05	1.21	0.89			Accumbens	3	1088	0.14	1089	-0.08	-1.05	1.21	0.89
Amygdala	5	2199	0.131	2202	-0.06	-0.82	0.93	0.9			Amygdala	5	2199	0.131	2202	-0.06	-0.82	0.93	0.9
Caudate	5	2195	0.924	2198	-0.41	-0.46	1.29	0.36			Caudate	5	2195	0.924	2198	-0.41	-0.46	1.29	0.36
Hippocampus	5	2199	0.592	2202	-0.26	-0.61	1.14	0.55			Hippocampus	5	2199	0.592	2202	-0.26	-0.61	1.14	0.55
Pallidum	5	2198	0.61	2201	-0.27	-0.6	1.15	0.54			Pallidum	5	2198	0.61	2201	-0.27	-0.6	1.15	0.54
Putamen	5	2205	2.338	2208	-1.04	0.17	1.92	0.019			Putamen	5	2205	2.338	2208	-1.04	0.17	1.92	0.019
Thalamus	5	2192	-0.89	2195	0.4	-1.27	0.48	0.37			Thalamus	5	2192	-0.89	2195	0.4	-1.27	0.48	0.37
Surface Area	5	2935	-0.655	2938	0.29	-1.17	0.58	0.51			Surface Area	5	2935	-0.655	2938	0.29	-1.17	0.58	0.51
Thickness	5	2935	-0.834	2938	0.37	-1.25	0.5	0.4			Thickness	5	2935	-0.834	2938	0.37	-1.25	0.5	0.4
ICV	5	2935	1.807	2938	-0.81	-0.07	1.68	0.071			ICV	5	2935	1.807	2938	-0.81	-0.07	1.68	0.071
Non-carrier-controls vs duplication											Non-carrier-controls vs duplication
Accumbens	3354	8	-0.22	3360	0.08	-0.77	0.62	0.83			Accumbens	3354	8	-0.22	3360	0.08	-0.77	0.62	0.83
Amygdala	3454	9	0.898	3461	-0.3	-0.35	0.95	0.37			Amygdala	3454	9	0.898	3461	-0.3	-0.35	0.95	0.37
Caudate	3538	9	3.397	3545	-1.13	0.48	1.78	0.00069	*		Caudate	3538	9	3.397	3545	-1.13	0.48	1.78	0.00069	*
Hippocampus	3478	9	-0.278	3485	0.09	-0.75	0.56	0.78			Hippocampus	3478	9	-0.278	3485	0.09	-0.75	0.56	0.78
Pallidum	3425	9	2.979	3432	-0.99	0.34	1.64	0.0029	*		Pallidum	3425	9	2.979	3432	-0.99	0.34	1.64	0.0029	*
Putamen	3375	9	2.377	3382	-0.79	0.14	1.44	0.018			Putamen	3375	9	2.377	3382	-0.79	0.14	1.44	0.018
Thalamus	3483	8	0.965	3489	-0.34	-0.35	1.03	0.33			Thalamus	3483	8	0.965	3489	-0.34	-0.35	1.03	0.33
Surface Area	3497	9	0.609	3504	-0.2	-0.45	0.86	0.54			Surface Area	3497	9	0.609	3504	-0.2	-0.45	0.86	0.54
Thickness	3500	9	0.879	3507	-0.29	-0.36	0.95	0.38			Thickness	3500	9	0.879	3507	-0.29	-0.36	0.95	0.38
ICV	3611	9	2.887	3618	-0.96	0.31	1.61	0.0039	*		ICV	3611	9	2.887	3618	-0.96	0.31	1.61	0.0039	*
ADULTS											ADULTS
Model plusICV											Model plusICV
Brain measure	n,CN1	n,CN2	stats	df	CohensD	CI, lower	CI,upper	P			Brain measure	n,CN1	n,CN2	stats	df	CohensD	CI, lower	CI,upper	P
Deletion vs duplication											Deletion vs duplication
Accumbens	6	6	2.362	10	-0.97	-1.89	-0.06	0.04			Accumbens	6	6	2.475	10	-1.04	-1.96	-0.1	0.033
Amygdala	7	7	-0.034	12	0.02	-1.12	1.15	0.97			Amygdala	7	7	0.009	12	0	-1.17	1.16	0.99
Caudate	7	7	2.126	12	-1.22	-2.47	0.03	0.055			Caudate	7	7	2.179	12	-1.25	-2.49	0	0.05
Hippocampus	7	7	-0.026	12	0.02	-1.57	1.61	0.98			Hippocampus	7	7	0.001	12	0	-1.58	1.57	1
Pallidum	7	7	4.313	12	-2.16	-3.25	-1.07	0.001	*		Pallidum	7	7	4.368	12	-2.09	-3.13	-1.05	0.00092	*
Putamen	7	7	4.018	12	-2.46	-3.8	-1.13	0.0017	*		Putamen	7	7	4.163	12	-2.51	-3.82	-1.2	0.0013	*
Thalamus	7	6	0.07	11	-0.05	-1.57	1.47	0.95			Thalamus	7	6	0.143	11	-0.1	-1.63	1.43	0.89
Surface Area	7	7	0.392	12	-0.22	-1.48	1.03	0.7			Surface Area	7	7	0.426	12	-0.24	-1.46	0.98	0.68
Thickness	7	7	0.188	12	-0.15	-1.92	1.62	0.85			Thickness	7	7	0.174	12	-0.14	-1.87	1.59	0.86
ICV	7	7	2.247	12	-1.39	-2.73	-0.04	0.044			ICV	7	7	2.288	12	-1.37	-2.67	-0.07	0.041
Deletion vs non-carrier-controls											Deletion vs non-carrier-controls
Accumbens	6	1418	1.456	1422	-0.59	-1.39	0.21	0.15			Accumbens	6	1080	1.559	1084	-0.63	-1.43	0.16	0.12
Amygdala	7	2528	-0.988	2533	0.37	-0.37	1.11	0.32			Amygdala	7	1478	-0.873	1483	0.33	-0.41	1.07	0.38
Caudate	7	2524	0.069	2529	-0.03	-0.77	0.71	0.94			Caudate	7	1474	0.191	1479	-0.07	-0.81	0.67	0.85
Hippocampus	7	2528	0.234	2533	-0.09	-0.83	0.65	0.81			Hippocampus	7	1481	0.37	1486	-0.14	-0.88	0.6	0.71
Pallidum	7	2528	2.855	2533	-1.07	-1.82	-0.34	0.0043	*		Pallidum	7	1478	2.727	1483	-1.02	-1.77	-0.29	0.0065
Putamen	7	2534	4.517	2539	-1.69	-2.44	-0.96	6.6e-06	**		Putamen	7	1482	4.553	1487	-1.71	-2.44	-0.97	5.7e-06	**
Thalamus	7	2521	0.28	2526	-0.11	-0.85	0.63	0.78			Thalamus	7	1472	0.421	1477	-0.16	-0.9	0.58	0.67
Surface Area	7	3262	-1.49	3267	0.56	-0.18	1.3	0.14			Surface Area	7	2210	-1.297	2215	0.49	-0.25	1.23	0.19
Thickness	7	3262	0.177	3267	-0.07	-0.81	0.67	0.86			Thickness	7	2210	0.223	2215	-0.08	-0.82	0.66	0.82
ICV	7	3264	1.686	3269	-0.64	-1.38	0.1	0.092			ICV	7	2212	1.607	2217	-0.6	-1.35	0.13	0.11
Non-carrier-controls vs duplication											Non-carrier-controls vs duplication
Accumbens	2963	6	0.76	2967	-0.31	-1.11	0.49	0.45			Accumbens	2904	6	0.721	2908	-0.29	-1.09	0.51	0.47
Amygdala	3063	7	0.994	3068	-0.37	-1.12	0.36	0.32			Amygdala	2995	7	0.964	3000	-0.36	-1.1	0.38	0.34
Caudate	3147	7	3.206	3152	-1.21	-1.95	-0.47	0.0014	*		Caudate	3078	7	3.213	3083	-1.21	-1.95	-0.47	0.0013	*
Hippocampus	3087	7	-0.333	3092	0.13	-0.61	0.87	0.74			Hippocampus	3021	7	-0.359	3026	0.14	-0.6	0.88	0.72
Pallidum	3034	7	2.963	3039	-1.11	-1.86	-0.38	0.0031	*		Pallidum	2969	7	2.938	2974	-1.11	-1.85	-0.37	0.0033	*
Putamen	2984	7	2.018	2989	-0.76	-1.5	-0.02	0.044			Putamen	2918	7	2.012	2923	-0.76	-1.5	-0.02	0.044
Thalamus	3092	6	-0.103	3096	0.04	-0.76	0.84	0.92			Thalamus	3024	6	-0.145	3028	0.06	-0.74	0.86	0.88
Surface Area	3215	7	1.739	3220	-0.65	-1.4	0.08	0.082			Surface Area	3146	7	1.711	3151	-0.64	-1.39	0.09	0.087
Thickness	3218	7	0.244	3223	-0.09	-0.83	0.65	0.81			Thickness	3149	7	0.252	3154	-0.09	-0.84	0.65	0.8
ICV	3220	7	2.067	3225	-0.78	-1.52	-0.04	0.039			ICV	3151	7	2.114	3156	-0.8	-1.54	-0.06	0.035
MATCHED CONTROLS											MATCHED CONTROLS
Model plusICV											Model plusICV
Brain measure	n,CN1	n,CN2	stats	df	CohensD	CI, lower	CI,upper	P			Brain measure	n,CN1	n,CN2	stats	df	CohensD	CI, lower	CI,upper	P
Deletion vs duplication											Deletion vs duplication
Accumbens	10	11	2.071	19	-0.86	-0.01	1.72	0.052			Accumbens	9	10	2.476	17	-0.86	0.13	1.59	0.024
Amygdala	12	12	1.52	22	-0.59	-0.22	1.42	0.14			Amygdala	11	11	1.47	20	-0.66	-0.28	1.6	0.16
Caudate	12	12	2.705	22	-1.15	0.27	2.02	0.013			Caudate	11	11	2.652	20	-1.12	0.24	1.99	0.015
Hippocampus	12	12	1.063	22	-0.46	-0.44	1.37	0.3			Hippocampus	11	11	1.165	20	-0.54	-0.43	1.51	0.26
Pallidum	12	12	3.863	22	-1.28	0.6	1.98	0.00084	*		Pallidum	11	11	3.553	20	-1.23	0.51	1.95	0.002	*
Putamen	12	12	3.984	22	-1.47	0.7	2.23	0.00063	*		Putamen	11	11	3.72	20	-1.49	0.65	2.32	0.0014	*
Thalamus	12	11	1.375	21	-0.66	-0.34	1.67	0.18			Thalamus	11	10	1.424	19	-0.71	-0.34	1.76	0.17
Surface Area	12	12	0.715	22	-0.3	-0.57	1.17	0.48			Surface Area	11	11	0.961	20	-0.4	-0.47	1.28	0.35
Thickness	12	12	0.782	22	-0.35	-0.59	1.31	0.44			Thickness	11	11	0.731	20	-0.34	-0.62	1.29	0.47
ICV	12	12	3.289	22	-1.23	0.45	2	0.0034	*		ICV	11	11	3.699	20	-1.33	0.58	2.08	0.0014	*
Deletion vs non-carrier-controls											Deletion vs non-carrier-controls
Accumbens	10	44	2.773	52	-0.87	0.24	1.49	0.0077			Accumbens	9	41	1.888	48	-0.63	-0.04	1.32	0.065
Amygdala	12	48	0.603	58	-0.19	-0.43	0.8	0.55			Amygdala	11	45	1.016	54	-0.32	-0.31	0.96	0.31
Caudate	12	48	0.872	58	-0.26	-0.35	0.88	0.39			Caudate	11	45	0.872	54	-0.27	-0.36	0.92	0.39
Hippocampus	12	48	1.376	58	-0.41	-0.19	1.03	0.17			Hippocampus	11	45	1.657	54	-0.52	-0.11	1.15	0.1
Pallidum	12	48	1.907	58	-0.57	-0.03	1.17	0.061			Pallidum	11	45	2.262	54	-0.7	0.08	1.31	0.028
Putamen	12	48	3.93	58	-1.08	0.53	1.63	0.00023	*		Putamen	11	45	4.001	54	-1.13	0.56	1.7	0.00019	*
Thalamus	12	48	1.069	58	-0.33	-0.29	0.94	0.29			Thalamus	11	45	1.44	54	-0.46	-0.18	1.09	0.16
Surface Area	12	48	-0.704	58	0.21	-0.83	0.4	0.48			Surface Area	11	45	-0.52	54	0.16	-0.81	0.48	0.61
Thickness	12	48	-0.221	58	0.06	-0.69	0.55	0.83			Thickness	11	45	-0.094	54	0.03	-0.67	0.61	0.93
ICV	12	48	2.705	58	-0.79	0.2	1.37	0.009			ICV	11	45	2.713	54	-0.82	0.21	1.42	0.0089
Non-carrier-controls vs duplication											Non-carrier-controls vs duplication
Accumbens	65	11	0.725	74	-0.22	-0.4	0.85	0.47			Accumbens	60	10	1.043	68	-0.34	-0.31	0.99	0.3
Amygdala	66	12	1.612	76	-0.48	-0.11	1.07	0.11			Amygdala	61	11	1.594	70	-0.5	-0.12	1.11	0.12
Caudate	66	12	2.734	76	-0.79	0.21	1.37	0.0078			Caudate	60	11	2.811	69	-0.84	0.24	1.44	0.0064
Hippocampus	66	12	0.63	76	-0.19	-0.41	0.79	0.53			Hippocampus	61	11	0.355	70	-0.11	-0.52	0.74	0.72
Pallidum	65	12	2.695	75	-0.78	0.2	1.36	0.0087			Pallidum	59	11	2.265	68	-0.69	0.08	1.3	0.027
Putamen	64	12	1.874	74	-0.56	-0.04	1.15	0.065			Putamen	60	11	1.512	69	-0.47	-0.15	1.09	0.14
Thalamus	65	11	1.037	74	-0.33	-0.3	0.95	0.3			Thalamus	60	10	0.688	68	-0.22	-0.43	0.88	0.49
Surface Area	62	12	1.626	72	-0.49	-0.11	1.08	0.11			Surface Area	57	11	1.562	66	-0.49	-0.14	1.11	0.12
Thickness	62	12	1.452	72	-0.43	-0.16	1.03	0.15			Thickness	57	11	1.113	66	-0.35	-0.28	0.98	0.27
ICV	66	12	2.645	76	-0.77	0.19	1.34	0.0099			ICV	61	11	2.824	70	-0.84	0.25	1.44	0.0062
ALL											ALL
Model "plusICV"											Model "plusICV"
Brain measure	n,CN1	n,CN2	stats	df	CohensD	CI, lower	CI,upper	P			Brain measure	n,CN1	n,CN2	stats	df	CohensD	CI, lower	CI,upper	P
Deletion vs duplication											Deletion vs duplication
Accumbens	10	11	2.465	19	-0.99	-1.84	-0.15	0.023			Accumbens	9	10	2.773	17	-1	-1.76	-0.24	0.013
Amygdala	12	12	1.012	22	-0.42	-1.27	0.44	0.32			Amygdala	11	11	0.988	20	-0.46	-1.42	0.51	0.34
Caudate	12	12	3.7	22	-1.74	-2.72	-0.76	0.0013	*		Caudate	11	11	3.417	20	-1.59	-2.57	-0.62	0.0027	*
Hippocampus	12	12	0.574	22	-0.29	-1.33	0.75	0.57			Hippocampus	11	11	0.815	20	-0.44	-1.56	0.68	0.42
Pallidum	12	12	5.447	22	-2.11	-2.92	-1.31	1.8e-05	**		Pallidum	11	11	5.078	20	-1.96	-2.76	-1.15	5.7e-05	**
Putamen	12	12	5.964	22	-2.73	-3.69	-1.78	5.3e-06	**		Putamen	11	11	5.828	20	-2.68	-3.64	-1.72	1.1e-05	**
Thalamus	12	11	1.371	21	-0.66	-1.68	0.34	0.18			Thalamus	11	10	1.299	19	-0.7	-1.83	0.43	0.21
Surface Area	12	12	0.399	22	-0.18	-1.11	0.75	0.69			Surface Area	11	11	0.942	20	-0.42	-1.34	0.51	0.36
Thickness	12	12	1.17	22	-0.58	-1.61	0.45	0.25			Thickness	11	11	0.941	20	-0.5	-1.6	0.61	0.36
ICV	12	12	2.898	22	-1.41	-2.43	-0.4	0.0084			ICV	11	11	2.83	20	-1.43	-2.49	-0.38	0.01
Deletion vs non-carrier-controls											Deletion vs non-carrier-controls
Accumbens	10	1635	1.71	1643	-0.54	-1.16	0.08	0.088			Accumbens	9	1243	1.385	1250	-0.46	-1.11	0.19	0.17
Amygdala	12	2746	-0.271	2756	0.08	-0.49	0.64	0.79			Amygdala	11	1641	0.017	1650	-0.01	-0.6	0.59	0.99
Caudate	12	2742	2.209	2752	-0.63	-1.2	-0.07	0.027			Caudate	11	1637	1.724	1646	-0.52	-1.11	0.07	0.085
Hippocampus	12	2746	0.897	2756	-0.26	-0.82	0.31	0.37			Hippocampus	11	1644	1.312	1653	-0.39	-0.99	0.2	0.19
Pallidum	12	2745	2.854	2755	-0.82	-1.39	-0.26	0.0043	*		Pallidum	11	1641	2.589	1650	-0.78	-1.37	-0.19	0.0097
Putamen	12	2752	5.986	2762	-1.72	-2.28	-1.15	2.4e-09	**		Putamen	11	1645	5.774	1654	-1.72	-2.31	-1.14	9.2e-09	**
Thalamus	12	2739	1.027	2749	-0.3	-0.86	0.27	0.3			Thalamus	11	1635	1.224	1644	-0.37	-0.96	0.22	0.22
Surface Area	12	3480	-0.842	3490	0.24	-0.32	0.81	0.4			Surface Area	11	2373	-0.379	2382	0.11	-0.48	0.71	0.7
Thickness	12	3480	0.985	3490	-0.28	-0.85	0.28	0.32			Thickness	11	2373	0.926	2382	-0.28	-0.87	0.31	0.35
ICV	12	3482	1.531	3492	-0.44	-1.01	0.12	0.13			ICV	11	2375	1.737	2384	-0.52	-1.11	0.07	0.083
Non-carrier-controls vs duplication											Non-carrier-controls vs duplication
Accumbens	3601	11	1.129	3610	-0.34	-0.93	0.25	0.26			Accumbens	3492	10	1.281	3500	-0.4	-1.02	0.21	0.2
Amygdala	3701	12	1.613	3711	-0.46	-1.03	0.1	0.11			Amygdala	3583	11	1.412	3592	-0.42	-1.02	0.17	0.16
Caudate	3785	12	3.616	3795	-1.04	-1.61	-0.48	0.0003	**		Caudate	3666	11	3.365	3675	-1.01	-1.6	-0.42	0.00077	*
Hippocampus	3725	12	-0.192	3735	0.06	-0.51	0.62	0.85			Hippocampus	3609	11	-0.09	3618	0.03	-0.56	0.62	0.93
Pallidum	3672	12	3.838	3682	-1.1	-1.67	-0.54	0.00013	**		Pallidum	3557	11	3.501	3566	-1.05	-1.64	-0.46	0.00047	**
Putamen	3622	12	2.964	3632	-0.85	-1.42	-0.29	0.0031	*		Putamen	3506	11	2.542	3515	-0.76	-1.36	-0.18	0.011
Thalamus	3730	11	1.107	3739	-0.33	-0.92	0.26	0.27			Thalamus	3612	10	0.947	3620	-0.3	-0.92	0.32	0.34
Surface Area	3743	12	1.158	3753	-0.33	-0.9	0.23	0.25			Surface Area	3624	11	1.486	3633	-0.45	-1.04	0.14	0.14
Thickness	3746	12	0.968	3756	-0.28	-0.85	0.29	0.33			Thickness	3627	11	0.682	3636	-0.2	-0.8	0.39	0.5
ICV	3858	12	3.055	3868	-0.88	-1.45	-0.32	0.0023	*		ICV	3739	11	2.836	3748	-0.85	-1.44	-0.26	0.0046	*
Model noICV											Model "noICV"
Brain measure	n,CN1	n,CN2	stats	df	CohensD	CI, lower	CI,upper	P			Brain measure	n,CN1	n,CN2	stats	df	CohensD	CI, lower	CI,upper	P
Deletion vs duplication											Deletion vs duplication
Accumbens	10	11	3.914	19	-1.55	-2.37	-0.72	0.00093	*		Accumbens	9	10	4.008	17	-1.54	-2.34	-0.73	0.00091	*
Amygdala	12	12	2.585	22	-1.13	-2.03	-0.22	0.017			Amygdala	11	11	2.496	20	-1.19	-2.17	-0.19	0.021
Caudate	12	12	5.037	22	-2.36	-3.33	-1.39	4.8e-05	**		Caudate	11	11	4.546	20	-2.19	-3.2	-1.19	0.0002	**
Hippocampus	12	12	2.386	22	-1	-1.87	-0.13	0.026			Hippocampus	11	11	2.541	20	-1.15	-2.09	-0.21	0.019
Pallidum	12	12	6.585	22	-2.53	-3.33	-1.74	1.3e-06	**		Pallidum	11	11	6.044	20	-2.41	-3.25	-1.58	6.6e-06	**
Putamen	12	12	7.315	22	-3.13	-4.02	-2.24	2.5e-07	**		Putamen	11	11	7.089	20	-3.06	-3.96	-2.16	7.2e-07	**
Thalamus	12	11	3.956	21	-1.67	-2.54	-0.79	0.00072	*		Thalamus	11	10	3.721	19	-1.71	-2.67	-0.75	0.0014	*
Surface Area	12	12	2.699	22	-1.1	-1.96	-0.26	0.013			Surface Area	11	11	3.074	20	-1.25	-2.1	-0.4	0.006
Thickness	12	12	1.164	22	-0.57	-1.61	0.45	0.26			Thickness	11	11	0.942	20	-0.5	-1.61	0.61	0.36
ICV	12	12	2.898	22	-1.41	-2.43	-0.4	0.0084			ICV	11	11	2.83	20	-1.43	-2.49	-0.38	0.01
Deletion vs non-carrier-controls											Deletion vs non-carrier-controls
Accumbens	10	1635	2.361	1643	-0.74	-1.36	-0.13	0.018			Accumbens	9	1243	2	1250	-0.66	-1.32	-0.01	0.046
Amygdala	12	2746	0.858	2756	-0.25	-0.81	0.32	0.39			Amygdala	11	1641	1.168	1650	-0.35	-0.94	0.24	0.24
Caudate	12	2742	3.175	2752	-0.91	-1.48	-0.35	0.0015	*		Caudate	11	1637	2.769	1646	-0.84	-1.42	-0.24	0.0057
Hippocampus	12	2746	1.81	2756	-0.52	-1.09	0.04	0.07			Hippocampus	11	1644	2.188	1653	-0.65	-1.25	-0.07	0.029
Pallidum	12	2745	3.43	2755	-0.98	-1.55	-0.42	0.00061	*		Pallidum	11	1641	3.258	1650	-0.98	-1.57	-0.39	0.0011	*
Putamen	12	2752	6.227	2762	-1.79	-2.35	-1.22	5.5e-10	**		Putamen	11	1645	6.034	1654	-1.8	-2.38	-1.21	2e-09	**
Thalamus	12	2739	2.226	2749	-0.64	-1.21	-0.08	0.026			Thalamus	11	1635	2.439	1644	-0.73	-1.32	-0.14	0.015
Surface Area	12	3481	0.493	3491	-0.14	-0.71	0.42	0.62			Surface Area	11	2374	0.84	2383	-0.25	-0.84	0.34	0.4
Thickness	12	3481	0.922	3491	-0.27	-0.83	0.3	0.36			Thickness	11	2374	0.848	2383	-0.25	-0.85	0.34	0.4
ICV	12	3482	1.531	3492	-0.44	-1.01	0.12	0.13			ICV	11	2375	1.737	2384	-0.52	-1.11	0.07	0.083
Non-carrier-controls vs duplication											Non-carrier-controls vs duplication
Accumbens	3601	11	2.139	3610	-0.64	-1.23	-0.05	0.033			Accumbens	3492	10	2.202	3500	-0.69	-1.32	-0.08	0.028
Amygdala	3701	12	2.843	3711	-0.82	-1.39	-0.25	0.0045	*		Amygdala	3583	11	2.565	3592	-0.77	-1.36	-0.18	0.01
Caudate	3785	12	4.601	3795	-1.32	-1.89	-0.76	4.3e-06	**		Caudate	3666	11	4.286	3675	-1.29	-1.88	-0.7	1.9e-05	**
Hippocampus	3725	12	1.272	3735	-0.37	-0.93	0.2	0.2			Hippocampus	3609	11	1.255	3618	-0.38	-0.97	0.21	0.21
Pallidum	3672	12	4.833	3682	-1.39	-1.95	-0.83	1.4e-06	**		Pallidum	3557	11	4.42	3566	-1.32	-1.92	-0.74	1e-05	**
Putamen	3622	12	4.019	3632	-1.15	-1.72	-0.59	6e-05	**		Putamen	3506	11	3.555	3515	-1.07	-1.66	-0.48	0.00038	**
Thalamus	3730	11	3.175	3739	-0.95	-1.55	-0.37	0.0015	*		Thalamus	3612	10	2.899	3620	-0.91	-1.53	-0.3	0.0038	*
Surface Area	3743	12	3.233	3753	-0.93	-1.5	-0.37	0.0012	*		Surface Area	3624	11	3.252	3633	-0.98	-1.57	-0.39	0.0012	*
Thickness	3746	12	1.032	3756	-0.3	-0.86	0.27	0.3			Thickness	3627	11	0.75	3636	-0.23	-0.82	0.36	0.45
ICV	3858	12	3.055	3868	-0.88	-1.45	-0.32	0.0023	*		ICV	3739	11	2.836	3748	-0.85	-1.44	-0.26	0.0046	*
REMOVING 16p11.2 DISTAL-PROXIMAL CARRIERS
Model "plusICV"
Brain measure	n,CN1	n,CN2	stats	df	CohensD	CI, lower	CI,upper	P
Deletion vs duplication
Accumbens	7	8	2.701	13	-0.94	0.19	1.69	0.018
Amygdala	9	9	0.312	16	-0.16	-0.94	1.26	0.76
Caudate	9	9	2.727	16	-1.49	0.33	2.65	0.015
Hippocampus	9	9	0.626	16	-0.38	-0.92	1.69	0.54
Pallidum	9	9	4.09	16	-1.96	0.94	2.97	0.00085	*
Putamen	9	9	4.874	16	-2.47	1.4	3.56	0.00017	**
Thalamus	9	8	0.602	15	-0.37	-0.94	1.68	0.56
Surface Area	9	9	0.305	16	-0.15	-0.9	1.2	0.76
Thickness	9	9	0.666	16	-0.43	-0.94	1.81	0.52
ICV	9	9	2.701	16	-1.54	0.33	2.76	0.016
Deletion vs non-carrier-controls
Accumbens	7	1635	1.549	1640	-0.58	-0.16	1.32	0.12
Amygdala	9	2746	-0.499	2753	0.17	-0.82	0.49	0.62
Caudate	9	2742	0.955	2749	-0.32	-0.34	0.97	0.34
Hippocampus	9	2746	1.279	2753	-0.42	-0.23	1.08	0.2
Pallidum	9	2745	2.771	2752	-0.92	0.27	1.57	0.0056
Putamen	9	2752	4.979	2759	-1.66	1	2.3	6.8e-07	**
Thalamus	9	2739	0.145	2746	-0.05	-0.61	0.7	0.88
Surface Area	9	3480	-1.076	3487	0.36	-1.01	0.29	0.28
Thickness	9	3480	0.686	3487	-0.23	-0.42	0.88	0.49
ICV	9	3482	2.047	3489	-0.68	0.03	1.33	0.041
Non-carrier-controls vs duplication
Accumbens	3579	8	0.66	3585	-0.23	-0.46	0.93	0.51
Amygdala	3679	9	0.849	3686	-0.28	-0.37	0.94	0.4
Caudate	3763	9	3.435	3770	-1.14	0.49	1.79	0.0006	*
Hippocampus	3703	9	-0.345	3710	0.11	-0.77	0.54	0.73
Pallidum	3650	9	2.85	3657	-0.95	0.3	1.6	0.0044	*
Putamen	3600	9	2.224	3607	-0.74	0.09	1.39	0.026
Thalamus	3708	8	0.909	3714	-0.32	-0.37	1.01	0.36
Surface Area	3722	9	1.269	3729	-0.42	-0.23	1.08	0.2
Thickness	3725	9	0.618	3732	-0.21	-0.45	0.86	0.54
ICV	3836	9	2.447	3843	-0.81	0.16	1.47	0.014

## Sheet: Sup Table 7
Supplementary Table 7: Check of effect of population stratification: Dose response of 16p11.2 distal copy number on subcortical volumes with and without correcting for ancestry. A linear regression based on the copy number state of the individuals (deletion=1, normal=2, duplication=3) was performed on normalized brain measures corrected for A. age, age squared, sex, scanner site and ICV (except f…
A. No ancestry covariates
Brain measure	n,del	n,con	n,dup	se, β	tstatistic, β	r2	adjusted r2	estimate, β	CI,lower	CI, upper	P
Accumbens	6	4616	6	0.29	-1.25	0.00034	0.00012	-0.36	-0.93	0.2	0.21
Amygdala	6	4711	7	0.28	0.36	2.7e-05	-0.00018	0.1	-0.44	0.64	0.72
Caudate	6	4791	7	0.28	-1.284	0.00034	0.00014	-0.36	-0.9	0.19	0.2
Hippocampus	6	4735	7	0.28	0.096	2e-06	-0.00021	0.03	-0.52	0.57	0.92
Pallidum	6	4681	7	0.28	-3.623	0.0028	0.0026	-1	-1.54	-0.46	0.00029
Putamen	6	4638	7	0.28	-4.202	0.0038	0.0036	-1.16	-1.7	-0.62	2.7e-05
Thalamus	6	4733	6	0.29	-0.437	4e-05	-0.00017	-0.13	-0.69	0.44	0.66
Surface Area	6	5487	7	0.28	-0.208	7.9e-06	-0.00017	-0.06	-0.6	0.49	0.84
Thickness	6	5490	7	0.28	-1.744	0.00055	0.00037	-0.48	-1.03	0.06	0.081
ICV	6	5604	7	0.28	-2.562	0.0012	0.00099	-0.71	-1.25	-0.17	0.01
B. Including ancestry as covariate
Brain measure	n,del	n,con	n,dup	se, β	tstatistic, β	r2	adjusted r2	estimate, β	CI lower	CI upper	P
Accumbens	6	4616	6	0.29	-1.34	0.00039	0.00017	-0.39	-0.95	0.18	0.18
Amygdala	6	4711	7	0.28	0.385	3.1e-05	-0.00018	0.11	-0.44	0.65	0.7
Caudate	6	4791	7	0.28	-1.207	0.0003	9.5e-05	-0.33	-0.88	0.21	0.23
Hippocampus	6	4735	7	0.28	0.068	9.9e-07	-0.00021	0.02	-0.52	0.56	0.95
Pallidum	6	4681	7	0.28	-3.538	0.0027	0.0024	-0.98	-1.52	-0.44	0.00041
Putamen	6	4638	7	0.28	-4.187	0.0038	0.0035	-1.16	-1.7	-0.62	2.9e-05
Thalamus	6	4733	6	0.29	-0.355	2.7e-05	-0.00018	-0.1	-0.67	0.46	0.72
Surface Area	6	5487	7	0.28	-0.233	9.9e-06	-0.00017	-0.06	-0.61	0.48	0.82
Thickness	6	5490	7	0.28	-1.788	0.00058	0.0004	-0.5	-1.04	0.05	0.074
ICV	6	5604	7	0.28	-2.539	0.0011	0.00097	-0.7	-1.25	-0.16	0.011

## Sheet: Sup Table 11
Supplementary Table 11: Blood gene Expression levels in two 16p11.2 distal (BP1-BP4) carriers versus 235 non-carriers. The core 16p11.2 distal region is marked in dark grey, the extended region in light gray. Probetype: A=All isoforms, I=isoform specific, S=single isoform, M=multiple isoforms. Pvalueabovecutoff indicates the number of individuals with detection Pvalue above 0.99578 in the analysi…
								deletion carriers				non-carrier controls
GeneSymbol	ProbeID	ProbeType	UpdatedEntrezID	Chr	starts	ends		count	mean	sd		count	mean	sd		percent_dif		Pvalueabovecutoff	Pvalue, carrier2	Pvalue, carrier2
POLR3K	ILMN_1801664	S	51728	16	37000	43625		2	7.28	0.06		235	7.38	0.13		92.9		234	1	0.9974
SNRNP25	ILMN_1801118	S	79622	16	43829	47669		2	7.66	0.32		235	7.81	0.18		90.4		237	1	1
SNRNP25	ILMN_3238712	S	79622	16	43829	47669		2	6.77	0.04		235	6.86	0.09		93.8		30	0.93636	0.90519
NPRL3	ILMN_2273447	I	8131	16	74273	128672		2	7.04	0.16		235	7.13	0.31		93.7		149	0.99351	0.9987
NPRL3	ILMN_2369580	A	8131	16	74273	128672		2	9.54	0.46		235	9.57	0.51		97.4		237	1	1
HBZ	ILMN_1713458	S	3050	16	142854	144504		2	7.51	0.78		235	7.99	1		71.9		177	1	0.9974
HBM	ILMN_2091454	S	3042	16	155973	156767		2	12.04	0.4		235	11.53	0.69		143.4		237	1	1
HBA2	ILMN_2127842	S	3040	16	162846	167520		2	14.49	0		235	14.43	0.09		104.6		237	1	1
HBA1	ILMN_1667796	S	3039	16	166679	167520		2	14.6	0		235	14.62	0.11		98.5		237	1	1
HBA1	ILMN_3240144	S	3039	16	166679	167520		2	14.5	0.05		235	14.45	0.1		103.1		237	1	1
HBQ1	ILMN_1696183	S	3049	16	170335	171178		2	10.96	0.42		235	10.63	0.6		126.1		237	1	1
LUC7L	ILMN_1765371	A	55692	16	178971	219450		2	7.6	0.24		235	7.47	0.17		109.6		234	1	1
FAM234A	ILMN_1810055	S	83986	16	224835	258971		2	7.72	0.02		235	7.7	0.2		102		237	1	1
AXIN1	ILMN_1766185	A	8312	16	277441	342465		2	8.54	0.37		235	8.41	0.21		109.5		237	1	1
MRPL28	ILMN_1694950	S	10573	16	357397	360541		2	7.13	0.05		235	7.07	0.12		104.9		177	0.9987	0.9987
TMEM8A	ILMN_1741371	S	58986	16	360777	371979		2	8.3	0.04		235	8.2	0.29		107.8		237	1	1
NME4	ILMN_1800634	S	4833	16	386726	390755		2	8.71	0.02		235	8.58	0.42		109.6		237	1	1
DECR2	ILMN_1783337	S	26063	16	391859	402488		2	6.91	0.11		235	6.93	0.12		98.4		77	0.9961	0.92597
RAB11FIP3	ILMN_1708328	S	9727	16	415669	512482		2	8.04	0.45		235	7.88	0.21		111.4		237	1	1
CAPN15	ILMN_1763739	S	6650	16	517857	544637		2	7.54	0.18		235	7.56	0.28		98		231	1	1
PIGQ	ILMN_1701413	A	9091	16	557033	574110		2	8.2	0.22		235	7.95	0.24		118.7		237	1	1
RAB40C	ILMN_1712705	S	57799	16	580108	619273		2	9	0.11		235	8.9	0.27		106.5		237	1	1
METTL26	ILMN_1774990	S	84326	16	624430	626348		2	7.62	0.12		235	7.67	0.17		96.8		237	1	1
METTL26	ILMN_2369826	A	84326	16	624430	626348		2	6.86	0.12		235	7	0.12		90.3		138	0.92338	0.98442
MCRIP2	ILMN_1730523	A	84331	16	631850	638475		2	6.9	0.02		235	6.89	0.09		101		61	0.99221	0.97922
RHOT2	ILMN_1669310	S	89941	16	658134	664172		2	8.52	0.13		235	8.34	0.24		113.4		237	1	1
STUB1	ILMN_1756126	S	10273	16	670116	672769		2	8.17	0.01		235	8	0.23		112.7		236	1	1
STUB1	ILMN_2157421	S	10273	16	670116	672769		2	8.21	0.23		235	8.3	0.16		94.3		237	1	1
JMJD8	ILMN_1687921	S	339123	16	671668	674440		2	9.5	0.33		235	9.33	0.28		112.4		237	1	1
JMJD8	ILMN_3249366	S	339123	16	671668	674440		2	8.87	0.27		235	8.78	0.25		106.8		237	1	1
WDR24	ILMN_1761442	S	84219	16	674703	680401		2	6.97	0.2		235	6.95	0.13		101.4		109	0.99221	0.92597
FBXL16	ILMN_1697561	S	146330	16	682506	695809		2	6.97	0.03		235	7.07	0.17		93.2		161	0.98571	0.98701
FAM173A	ILMN_1773780	S	65990	16	711159	712591		2	8.37	0.23		235	8.04	0.18		126.1		237	1	1
HAGHL	ILMN_1793201	A	84264	16	716959	719716		2	7.17	0.37		235	6.97	0.12		114.7		120	1	0.98312
NARFL	ILMN_1813833	S	64428	16	719770	730998		2	7.21	0.25		235	7.15	0.17		105		185	0.9987	0.9974
RPUSD1	ILMN_1683082	S	113000	16	774975	778384		2	7.38	0.06		235	7.41	0.16		97.5		237	1	0.9987
CHTF18	ILMN_1756705	S	63922	16	778623	788075		2	6.88	0.08		235	6.97	0.13		93.8		127	0.88052	0.98701
SOX8	ILMN_1789244	S	30812	16	971809	976980		2	7.04	0.1		235	7.11	0.16		95.4		187	0.9987	0.98571
UBE2I	ILMN_1810474	A	7329	16	1299181	1315391		2	10.29	0.09		235	10.17	0.17		108.8		237	1	1
TSR3	ILMN_1713884	S	115939	16	1339242	1341874		2	6.96	0.18		235	7.12	0.16		90		180	0.97922	0.9974
GNPTG	ILMN_1764230	S	84572	16	1341933	1353353		2	8.28	0.15		235	8.28	0.2		100		237	1	1
UNKL	ILMN_1692826	S	64718	16	1353207	1404701		2	7.51	0.04		235	7.47	0.2		102.7		232	0.9987	1
C16orf91	ILMN_1759325	S	283951	16	1409755	1419346		2	7.22	0.03		235	7.16	0.1		104.1		212	1	0.9974
CLCN7	ILMN_1694731	S	1186	16	1434936	1465086		2	10.01	0.31		235	9.98	0.36		102		236	1	1
TELO2	ILMN_1685079	S	9894	16	1483423	1500456		2	6.95	0.08		235	7.05	0.2		92.9		144	0.99091	0.98701
TMEM204	ILMN_3241657	S	79652	16	1518743	1545244		2	7.62	0.33		235	7.69	0.25		95.1		237	1	1
CRAMP1	ILMN_1660551	S	57585	16	1604902	1676688		2	7.42	0.06		235	7.27	0.13		110.5		222	1	1
HN1L	ILMN_1706118	S	90861	16	1668279	1692074		2	6.96	0		235	6.96	0.13		100.2		90	0.99091	0.98571
MAPK8IP3	ILMN_1811574	A	23162	16	1696222	1760319		2	8.79	0.42		235	8.54	0.32		118.8		237	1	1
NME3	ILMN_1669456	S	4832	16	1760322	1761711		2	8.59	0.37		235	8.22	0.17		129.5		237	1	1
MRPS34	ILMN_2210482	S	65993	16	1761897	1763141		2	6.88	0.08		235	6.89	0.13		99.3		66	0.98442	0.98701
SPSB3	ILMN_1682864	S	90864	16	1766714	1772582		2	10.55	0.31		235	10.18	0.27		129.4		237	1	1
HAGH	ILMN_1772731	S	3029	16	1799105	1817196		2	11.38	0.65		235	11.11	0.57		120.6		237	1	1
HAGH	ILMN_2379520	A	3029	16	1799105	1817196		2	8.82	0.83		235	8.44	0.64		130.2		233	1	1
FAHD1	ILMN_1701457	A	81889	16	1817226	1830173		2	7.29	0.11		235	7.33	0.22		97.3		228	1	1
FAHD1	ILMN_2246661	I	81889	16	1817226	1830173		2	7.94	0.2		235	8.05	0.22		92.7		237	1	1
MSRB1	ILMN_1719661	S	51734	16	1928235	1933295		2	12.07	0.76		235	12.44	0.38		77.6		237	1	1
NDUFB10	ILMN_1811754	S	4716	16	1949518	1951977		2	9.5	0.02		235	9.52	0.27		99.3		237	1	1
RPS2	ILMN_1652768	A	6187	16	1952063	1954828		2	13.32	0.01		235	13.09	0.41		117.6		237	1	1
RPS2	ILMN_1688749	A	6187	16	1952063	1954828		2	13.47	0.2		235	13.42	0.2		103.5		237	1	1
RPS2	ILMN_1691053	A	6187	16	1952063	1954828		2	7.84	0.09		235	7.72	0.31		108.1		230	1	1
RPS2	ILMN_1737074	S	6187	16	1952063	1954828		2	12.95	0.14		235	12.8	0.42		111.1		237	1	1
RPS2	ILMN_1741259	S	6187	16	1952063	1954828		2	7.08	0.12		235	6.89	0.1		114.4		46	0.9987	0.99481
RPS2	ILMN_1760089	S	6187	16	1952063	1954828		2	6.92	0.11		235	7.29	0.43		77.1		176	0.99091	0.95974
RPS2	ILMN_2133360	S	6187	16	1952063	1954828		2	14.09	0.23		235	14.08	0.15		100.4		237	1	1
RPS2	ILMN_2218277	S	6187	16	1952063	1954828		2	12.24	0.06		235	11.88	0.56		129.1		237	1	1
RPS2	ILMN_3192836	A	6187	16	1952063	1954828		2	7.56	0.33		235	7.28	0.25		122.2		187	1	0.9987
RPS2	ILMN_3199916	A	6187	16	1952063	1954828		2	13.24	0.31		235	13.29	0.33		96.5		237	1	1
RPS2	ILMN_3200384	A	6187	16	1952063	1954828		2	12.68	0.3		235	12.48	0.24		114.6		237	1	1
RPS2	ILMN_3211079	A	6187	16	1952063	1954828		2	13.41	0.2		235	13.24	0.21		112.4		237	1	1
RPS2	ILMN_3211132	A	6187	16	1952063	1954828		2	11.04	0.45		235	10.96	0.36		105.4		237	1	1
RPS2	ILMN_3217172	A	6187	16	1952063	1954828		2	12.21	0.29		235	11.92	0.32		123.1		237	1	1
RPS2	ILMN_3217815	A	6187	16	1952063	1954828		2	12.14	0.15		235	11.79	0.53		128.2		237	1	1
RPS2	ILMN_3269537	M	6187	16	1952063	1954828		2	7.18	0.01		235	7.09	0.15		106.4		136	1	0.9974
RPS2	ILMN_3274601	M	6187	16	1952063	1954828		2	13.25	0.28		235	13.21	0.24		102.9		237	1	1
RPS2	ILMN_3275106	M	6187	16	1952063	1954828		2	7.39	0.23		235	7.14	0.2		119.2		166	1	0.9974
RPS2	ILMN_3276861	M	6187	16	1952063	1954828		2	6.81	0.14		235	6.85	0.14		97.1		57	0.9961	0.53766
RPS2	ILMN_3293685	M	6187	16	1952063	1954828		2	7.17	0.06		235	7.1	0.18		104.4		141	1	0.9974
RPS2	ILMN_3294335	M	6187	16	1952063	1954828		2	11.93	0.31		235	11.71	0.35		116.4		237	1	1
SNORA10	ILMN_2189842	S	574042	16	1952336	1952468		2	6.85	0.04		235	6.92	0.11		95.3		76	0.97922	0.97792
SNHG9	ILMN_3238785	S	735301	16	1954998	1955506		2	8.22	0.08		235	8.19	0.22		102.3		237	1	1
TBL3	ILMN_2177413	S	10607	16	1962065	1968752		2	7.03	0.14		235	7.02	0.13		100.9		153	0.9961	0.98701
NOXO1	ILMN_1708337	I	124056	16	1968919	1971441		2	7.06	0.01		235	7.04	0.15		101.2		157	0.9987	0.9961
ZNF598	ILMN_1679042	S	90850	16	1987769	1999764		2	7.07	0.02		235	7.01	0.12		104.9		148	0.99221	0.9974
ZNF598	ILMN_2075818	S	90850	16	1987769	1999764		2	8.36	0.23		235	8.33	0.14		102.6		237	1	1
NTHL1	ILMN_2227968	S	4913	16	2029817	2037868		2	7.21	0.21		235	7.2	0.15		101.4		213	1	0.9974
TSC2	ILMN_1714216	A	7249	16	2037991	2078714		2	7.65	0.1		235	7.55	0.17		107.2		237	1	1
PKD1	ILMN_1669645	A	5310	16	2078712	2125900		2	6.73	0.11		235	6.82	0.12		94.1		27	0.44026	0.95974
PKD1	ILMN_2339028	A	5310	16	2078712	2125900		2	6.81	0.01		235	6.93	0.14		92.1		101	0.63247	0.94935
TRAF7	ILMN_2405991	A	84231	16	2145800	2168131		2	6.83	0.03		235	6.85	0.11		98.3		45	0.94416	0.97273
MLST8	ILMN_1789240	S	64223	16	2195451	2199419		2	7.19	0.17		235	7.32	0.16		91.3		233	0.9987	1
BRICD5	ILMN_1759411	S	283870	16	2199255	2201012		2	7.17	0		235	7.17	0.21		99.7		188	0.9987	0.9974
PGP	ILMN_1836744	S	283871	16	2201604	2204823		2	6.9	0.04		235	6.94	0.1		97.9		102	0.97403	0.98701
PGP	ILMN_2057566	S	283871	16	2201604	2204823		2	7.1	0.08		235	7	0.15		106.6		135	0.9974	0.9974
E4F1	ILMN_1720287	S	1877	16	2213568	2225744		2	9.08	0.49		235	8.86	0.25		116.5		237	1	1
ECI1	ILMN_2049303	S	1632	16	2229899	2241604		2	7.9	0.15		235	7.85	0.22		104		237	1	1
RNPS1	ILMN_1676503	A	10921	16	2243123	2258115		2	7.28	0.04		235	7.29	0.16		99.6		217	1	0.9974
RNPS1	ILMN_1691843	A	10921	16	2243123	2258115		2	8.82	0.16		235	8.85	0.2		97.8		237	1	1
RNPS1	ILMN_2375386	A	10921	16	2243123	2258115		2	6.8	0.05		235	6.87	0.1		95.5		47	0.92468	0.95065
ABCA3	ILMN_1758523	S	21	16	2265880	2330748		2	6.98	0.22		235	6.89	0.12		106.8		56	0.9987	0.91299
CCNF	ILMN_1773119	S	899	16	2419396	2448860		2	7.01	0.06		235	7.03	0.15		98.9		140	0.9987	0.99091
NTN3	ILMN_1656040	S	4917	16	2461501	2464147		2	7.13	0.16		235	7.17	0.2		97.1		204	0.9987	0.9987
TBC1D24	ILMN_1780197	A	57465	16	2465148	2510220		2	7.04	0.36		235	7.33	0.23		81.5		210	0.99221	1
ATP6V0C	ILMN_1773849	A	527	16	2503954	2510220		2	10.01	0.13		235	9.76	0.5		118.7		237	1	1
ATP6V0C	ILMN_1789005	A	527	16	2503954	2510220		2	12.96	0.35		235	12.91	0.35		103.3		237	1	1
AMDHD2	ILMN_1695759	S	51005	16	2510428	2519733		2	6.95	0.12		235	7.02	0.13		94.9		151	0.95325	0.9974
PDPK1	ILMN_1653793	I	5170	16	2527971	2593190		2	7	0.19		235	7.08	0.21		94.1		132	0.9987	0.9974
PDPK1	ILMN_2387799	A	5170	16	2527971	2593190		2	8.24	0.25		235	8.38	0.18		91		237	1	1
FLJ42627	ILMN_3238221	S	645644	16	2633656	2636115		2	7.12	0.01		235	7.16	0.17		96.9		200	0.9961	0.9974
KCTD5	ILMN_1652331	A	54442	16	2672499	2699032		2	6.79	0.02		235	6.87	0.13		94.4		53	0.95714	0.82078
KCTD5	ILMN_1672728	S	54442	16	2672499	2699032		2	8.86	0.13		235	8.78	0.14		105.5		237	1	1
SRRM2	ILMN_1734602	S	23524	16	2742331	2761414		2	10.26	0.11		235	10.2	0.3		103.9		237	1	1
TCEB2	ILMN_1733927	A	6923	16	2761416	2767298		2	11.43	0.51		235	11.39	0.3		102.8		237	1	1
TCEB2	ILMN_2377185	A	6923	16	2761416	2767298		2	6.86	0.08		235	7.01	0.12		90.3		135	0.98571	0.98312
PRSS33	ILMN_1736831	S	260429	16	2773955	2776709		2	7.05	0.13		235	7.17	0.4		92.3		145	0.99221	0.9987
PRSS21	ILMN_1774256	A	10942	16	2807165	2811719		2	6.88	0.02		235	6.83	0.12		103.1		34	0.97143	0.97662
PRSS30P	ILMN_1770765	S	124221	16	2829576	2832712		2	7.08	0.03		235	6.97	0.2		108.2		103	0.9961	0.9974
FLYWCH2	ILMN_1805796	S	114984	16	2873319	2889357		2	7.05	0.01		235	7	0.12		104.2		141	0.9987	0.9974
PAQR4	ILMN_1660793	S	124222	16	2959343	2963486		2	7.38	0.13		235	7.38	0.22		100.3		232	1	1
CLDN9	ILMN_1740276	S	9080	16	3002207	3004507		2	6.85	0.07		235	6.94	0.17		94.1		82	0.85455	0.98701
TNFRSF12A	ILMN_1689004	S	51330	16	3010314	3012384		2	6.82	0.2		235	6.87	0.12		96.3		58	0.71558	0.99351
HCFC1R1	ILMN_1757877	A	54985	16	3012627	3014288		2	8.36	0.17		235	8.39	0.18		98.1		237	1	1
HCFC1R1	ILMN_2318568	A	54985	16	3012627	3014288		2	6.9	0.07		235	7.02	0.13		92.1		132	0.99481	0.98052
THOC6	ILMN_1679880	S	79228	16	3014043	3017752		2	6.81	0.17		235	6.85	0.11		97.3		43	0.98442	0.49221
MMP25	ILMN_1717207	A	64386	16	3036683	3050725		2	10.55	0.52		235	11.08	0.53		69.7		237	1	1
IL32	ILMN_1778010	A	9235	16	3055314	3059669		2	8.28	0.59		235	8	0.32		121.1		237	1	1
IL32	ILMN_2368530	A	9235	16	3055314	3059669		2	10.3	0.45		235	9.7	0.5		151.5		237	1	1
ZNF213	ILMN_1758337	S	7760	16	3125140	3132806		2	7.46	0.23		235	7.56	0.2		93.2		237	1	1
ZNF200	ILMN_1809951	A	7752	16	3212343	3225410		2	7.49	0.01		235	7.59	0.18		93.2		232	1	1
ZNF200	ILMN_2376833	A	7752	16	3212343	3225410		2	7.39	0.11		235	7.24	0.19		111.4		196	1	1
MEFV	ILMN_1804738	S	4210	16	3232029	3246628		2	7.21	0.29		235	7.41	0.25		87.2		218	0.9987	1
MEFV	ILMN_2115752	S	4210	16	3232029	3246628		2	7.29	0.4		235	7.52	0.29		85.6		233	1	1
ZNF263	ILMN_1692620	S	10127	16	3273488	3291401		2	7.6	0.18		235	7.6	0.19		100.2		236	1	1
TIGD7	ILMN_1676905	S	91151	16	3288833	3295440		2	7.25	0.06		235	7.2	0.13		104		209	1	0.9987
ZNF75A	ILMN_1666552	S	7627	16	3295434	3308577		2	7.12	0.04		235	7.09	0.14		101.5		179	0.9987	0.9974
ZSCAN32	ILMN_1684591	S	54925	16	3372086	3391026		2	7.73	0.04		235	7.6	0.14		109.3		235	1	1
ZNF174	ILMN_1704362	I	7727	16	3391245	3399365		2	6.83	0.01		235	6.9	0.1		94.9		63	0.9039	0.90779
NAA60	ILMN_1813423	S	79903	16	3433669	3476964		2	7.65	0.18		235	7.65	0.24		99.9		236	1	1
CLUAP1	ILMN_1750596	I	23059	16	3490964	3527670		2	6.94	0.06		235	6.97	0.13		97.7		111	0.99481	0.97403
CLUAP1	ILMN_1800993	A	23059	16	3490964	3527670		2	6.87	0.09		235	6.87	0.11		99.7		51	0.99221	0.91688
CLUAP1	ILMN_2242491	I	23059	16	3490964	3527670		2	14	0.05		235	14.07	0.15		95.8		237	1	1
CLUAP1	ILMN_2355042	A	23059	16	3490964	3527670		2	6.97	0.06		235	7.11	0.12		90.8		187	0.99351	0.98831
NLRC3	ILMN_3234784	S	197358	16	3529037	3567393		2	7.87	0.33		235	7.65	0.16		116.8		237	1	1
SLX4	ILMN_1732885	S	84464	16	3571184	3601586		2	7.49	0.12		235	7.53	0.17		96.8		236	1	1
TRAP1	ILMN_1699737	S	10131	16	3648039	3707599		2	7.53	0.11		235	7.54	0.15		98.8		237	1	1
CREBBP	ILMN_1809583	S	1387	16	3715057	3870122		2	9.24	0.4		235	9.36	0.29		92.3		237	1	1
CREBBP	ILMN_2293692	I	1387	16	3715057	3870122		2	7.1	0.03		235	7.07	0.13		102.1		144	1	0.99351
ADCY9	ILMN_1654287	S	115	16	3952653	4106187		2	6.82	0.04		235	6.81	0.12		100.6		33	0.8961	0.94156
CORO7	ILMN_1795949	S	79585	16	4330253	4406963		2	8.6	0.08		235	8.65	0.3		96.3		237	1	1
PAM16	ILMN_1763884	S	51025	16	4330253	4341301		2	8.12	0.13		235	8.18	0.22		96		237	1	1
DNAJA3	ILMN_1662334	S	9093	16	4415883	4446776		2	8.75	0.54		235	8.52	0.21		117.1		237	1	1
NMRAL1	ILMN_1709814	S	57407	16	4451696	4466308		2	7.99	0.23		235	8	0.22		99		237	1	1
HMOX2	ILMN_1658807	S	3163	16	4464720	4500349		2	6.89	0.18		235	6.95	0.13		96.5		93	0.91818	0.9974
CDIP1	ILMN_1815812	S	29965	16	4500678	4528817		2	6.91	0.08		235	6.98	0.11		95.4		130	0.91818	0.98961
UBALD1	ILMN_1733863	S	124402	16	4598885	4604928		2	7.37	0.08		235	7.46	0.25		93.8		235	0.9987	1
MGRN1	ILMN_1745697	S	23295	16	4614854	4680974		2	7.98	0.3		235	8.11	0.26		91.5		237	1	1
NUDT16L1	ILMN_1735415	S	84309	16	4683717	4685857		2	8.19	0.04		235	8.13	0.15		104.2		237	1	1
ZNF500	ILMN_1700238	S	26048	16	4740816	4757167		2	7.39	0.13		235	7.29	0.17		107.7		225	0.9987	1
ROGDI	ILMN_1722738	S	79641	16	4786970	4792675		2	7.4	0.15		235	7.34	0.21		104.2		232	0.9987	1
GLYR1	ILMN_1703153	S	84656	16	4793205	4837304		2	8	0.27		235	8.06	0.16		95.8		237	1	1
UBN1	ILMN_2399503	A	29855	16	4837913	4872364		2	10.23	0.42		235	10.45	0.29		86.3		237	1	1
SEC14L5	ILMN_1687268	A	9717	16	4948319	5009157		2	6.93	0.03		235	6.98	0.2		96.6		110	0.99091	0.98701
NAGPA	ILMN_1675266	S	51172	16	5014846	5023937		2	7.97	0.01		235	8.06	0.22		94.2		237	1	1
ALG1	ILMN_3202885	A	56052	16	5023704	5075589		2	7.23	0.08		235	7.14	0.12		106.7		199	1	0.9974
ALG1	ILMN_3287422	M	56052	16	5023704	5075589		2	6.87	0.01		235	6.81	0.1		103.8		29	0.98701	0.97403
EEF2KMT	ILMN_3250592	M	196483	16	5075236	5087782		2	7.07	0.12		235	7.06	0.13		100.4		164	0.9987	0.98442
METTL22	ILMN_1658290	S	79091	16	8623028	8650987		2	7.95	0.06		235	7.79	0.23		111		237	1	1
ABAT	ILMN_1805104	A	18	16	8675945	8785933		2	6.88	0.05		235	6.89	0.13		98.9		71	0.98701	0.98571
TMEM186	ILMN_2230998	S	25880	16	8796822	8798991		2	6.74	0.15		235	6.93	0.12		87.7		85	0.90649	0.91169
PMM2	ILMN_1785336	S	5373	16	8799171	8861775		2	7.18	0.09		235	7.32	0.19		90.2		231	0.9987	0.9974
CARHSP1	ILMN_1809477	S	23589	16	8854303	8870364		2	9.31	0.11		235	9.41	0.33		93.6		237	1	1
USP7	ILMN_1729319	S	7874	16	8893452	8964842		2	8.32	0.06		235	8.2	0.19		108.3		237	1	1
C16orf72	ILMN_1773407	S	29035	16	9093038	9121056		2	8.56	0.1		235	8.7	0.23		91		237	1	1
ATF7IP2	ILMN_1804445	S	80063	16	10387413	10484996		2	7.13	0.12		235	7.12	0.13		101.1		188	0.9987	0.99351
NUBP1	ILMN_1689342	S	4682	16	10745199	10770709		2	7.58	0		235	7.6	0.12		98.8		237	1	1
CIITA	ILMN_1773363	S	4261	16	10878556	10926341		2	6.83	0.03		235	6.97	0.13		91		110	0.94026	0.90909
DEXI	ILMN_1655244	I	28955	16	10930249	10943758		2	7.59	0.11		235	7.71	0.17		91.7		237	1	1
DEXI	ILMN_1738866	S	28955	16	10930249	10943758		2	8	0.18		235	7.99	0.2		101		237	1	1
DEXI	ILMN_1793287	A	28955	16	10930249	10943758		2	8.94	0.4		235	8.9	0.25		102.3		237	1	1
CLEC16A	ILMN_1781752	S	23274	16	10945943	11183539		2	8.32	0.21		235	8.1	0.14		115.8		237	1	1
RMI2	ILMN_1790537	S	116028	16	11251007	11353118		2	6.93	0.07		235	6.98	0.11		96.6		104	0.99221	0.99351
SOCS1	ILMN_1774733	S	8651	16	11255775	11257540		2	6.99	0.14		235	7.05	0.17		95.7		154	0.99351	0.98052
LITAF	ILMN_1713934	S	9516	16	11549357	11588823		2	12.07	0.64		235	12.39	0.38		80.2		237	1	1
SNN	ILMN_1788251	S	8303	16	11669802	11680509		2	7.84	0.55		235	8.26	0.27		74.9		237	1	1
TXNDC11	ILMN_1663054	S	51061	16	11680444	11744149		2	6.79	0.06		235	6.83	0.1		97		36	0.78961	0.95584
TXNDC11	ILMN_1771862	S	51061	16	11680444	11744149		2	7.43	0.1		235	7.47	0.17		97.3		235	1	1
ZC3H7A	ILMN_1693227	S	29066	16	11751943	11798589		2	8.55	0.13		235	8.47	0.26		106.1		237	1	1
ZC3H7A	ILMN_2212690	S	29066	16	11751943	11798589		2	6.91	0.23		235	6.81	0.11		107		33	0.9987	0.68701
RSL1D1	ILMN_1723729	S	26156	16	11835556	11852943		2	9.41	0.16		235	9.33	0.28		105.7		237	1	1
GSPT1	ILMN_1750130	S	2935	16	11869488	11917440		2	12.11	0.31		235	12.2	0.48		93.7		237	1	1
TNFRSF17	ILMN_1768016	S	608	16	11966465	11969426		2	6.63	0.04		235	7.03	0.33		76.2		103	0.85065	0.58701
SNX29	ILMN_1659761	S	92017	16	12053556	12575647		2	7.65	0.09		235	7.65	0.17		100.3		237	1	1
SNX29	ILMN_1762308	S	92017	16	12053556	12575647		2	7.48	0.01		235	7.66	0.22		88.4		236	1	1
CPPED1	ILMN_1662865	S	55313	16	12661157	12805245		2	7.19	0.1		235	7.27	0.24		94.5		212	0.9987	0.9987
PARN	ILMN_1724811	S	5073	16	14437060	14631540		2	7.48	0.13		235	7.59	0.17		92.9		235	1	0.9987
BFAR	ILMN_1814808	S	51283	16	14634297	14670195		2	7.64	0		235	7.73	0.17		94.2		237	1	1
ABCC6P2	ILMN_3244070	S	730013	16	14823790	14826060		2	6.72	0.17		235	6.86	0.09		90.5		29	0.74675	0.91818
NOMO1	ILMN_1678730	S	23420	16	14835144	14897515		2	7.61	0.22		235	7.62	0.27		98.7		225	1	1
NOMO1	ILMN_1774659	S	23420	16	14835144	14897515		2	6.83	0.06		235	6.87	0.11		97.3		50	0.98701	0.94545
NOMO1	ILMN_1799856	I	23420	16	14835144	14897515		2	8.57	0.05		235	8.63	0.26		96.6		237	1	1
NOMO1	ILMN_2126957	S	23420	16	14835144	14897515		2	7.89	0.13		235	7.82	0.2		104.7		235	1	1
NPIPA1	ILMN_1676986	S	9284	16	14928565	14953432		2	7.73	0.4		235	7.4	0.2		126.2		216	1	1
NPIPA1	ILMN_2208802	S	9284	16	14928565	14953432		2	7.8	0.3		235	7.58	0.16		115.9		236	1	1
PDXDC1	ILMN_1660277	I	23042	16	14976334	15140696		2	7.13	0.29		235	6.92	0.13		116		85	1	0.97922
PDXDC1	ILMN_3243705	S	23042	16	14976334	15140696		2	8.22	0.11		235	8.19	0.17		102.4		237	1	1
NTAN1	ILMN_1801864	A	123803	16	15039216	15057334		2	8.2	0.19		235	8.06	0.4		109.4		233	1	1
NTAN1	ILMN_1815552	I	123803	16	15039216	15057334		2	8.41	0.28		235	8.32	0.31		107		237	1	1
RRN3	ILMN_1765401	S	54700	16	15061380	15095659		2	7.57	0.08		235	7.59	0.21		98.9		234	1	1
KIAA0430	ILMN_1793371	S	9665	16	15595745	15644510		2	10.72	0.21		235	10.66	0.36		104.8		237	1	1
NDE1	ILMN_1739805	S	54820	16	15651605	15726492		2	9.64	0.2		235	9.84	0.32		87		237	1	1
FOPNL	ILMN_1790650	S	123811	16	15867078	15889948		2	8.09	0.25		235	8	0.16		107.1		237	1	1
XYLT1	ILMN_1830462	S	64131	16	17103682	17472239		2	7.06	0.07		235	7.17	0.33		92.5		163	0.9987	0.9987
RPS15A	ILMN_1706117	S	6210	16	18701778	18709157		2	11.41	0.3		235	11.38	0.38		102		237	1	1
RPS15A	ILMN_1787949	A	6210	16	18701778	18709157		2	12.74	0.29		235	12.46	0.48		121.4		237	1	1
RPS15A	ILMN_2255310	I	6210	16	18701778	18709157		2	10.02	0.01		235	9.78	0.57		117.8		237	1	1
RPS15A	ILMN_2337241	A	6210	16	18701778	18709157		2	12.04	0.33		235	12.03	0.28		101.2		237	1	1
RPS15A	ILMN_3202396	A	6210	16	18701778	18709157		2	6.8	0.08		235	6.85	0.14		96.9		60	0.95065	0.75974
RPS15A	ILMN_3246850	S	6210	16	18701778	18709157		2	12.86	0.05		235	12.84	0.25		101.1		237	1	1
RPS15A	ILMN_3287093	M	6210	16	18701778	18709157		2	11.24	0.31		235	11.14	0.39		107.2		237	1	1
RPS15A	ILMN_3290353	M	6210	16	18701778	18709157		2	9.76	0.35		235	9.62	0.39		109.9		237	1	1
ARL6IP1	ILMN_1708416	S	23204	16	18710492	18720358		2	9.88	0.02		235	9.75	0.35		109		237	1	1
SMG1	ILMN_1801383	S	23049	16	18723676	18844887		2	8.7	0.06		235	8.47	0.38		117.5		236	1	1
SMG1	ILMN_3222998	A	23049	16	18723676	18844887		2	7.08	0.21		235	7.06	0.22		101.4		152	0.9987	0.95584
COQ7	ILMN_1689070	S	10229	16	18986428	18998853		2	7.01	0.08		235	6.9	0.1		107.9		65	0.9961	0.98701
ITPRIPL2	ILMN_1751034	A	162073	16	19032755	19040453		2	7.47	0.05		235	7.41	0.24		104.5		227	1	1
GDE1	ILMN_1728698	S	51573	16	19420516	19440951		2	7.9	0.4		235	7.98	0.23		94.8		237	1	1
CCP110	ILMN_1773200	S	9738	16	19442680	19472229		2	7.58	0.05		235	7.68	0.16		93.9		237	1	1
C16orf62	ILMN_1729450	S	57020	16	19474541	19619945		2	6.77	0.02		235	6.89	0.14		91.6		78	0.7	0.84805
THUMPD1	ILMN_1702946	S	55623	16	20652490	20660700		2	7	0.08		235	6.98	0.14		101.3		126	0.9987	0.97922
THUMPD1	ILMN_2108339	S	55623	16	20652490	20660700		2	8.41	0.18		235	8.34	0.23		105.1		237	1	1
ACSM3	ILMN_1771084	I	6296	16	20682813	20715980		2	7	0.06		235	6.98	0.12		101.2		124	0.99221	0.9974
DCUN1D3	ILMN_1665455	S	123879	16	20776897	20819161		2	7.2	0.02		235	7.17	0.13		101.5		208	1	0.9974
LYRM1	ILMN_1749244	S	57149	16	20819058	20843834		2	8.96	0.29		235	9.15	0.21		87.4		237	1	1
TMEM159	ILMN_1655876	S	57146	16	21077413	21099438		2	7.22	0.18		235	7.17	0.11		103.7		221	1	0.99351
TMEM159	ILMN_2042941	S	57146	16	21077413	21099438		2	6.92	0.12		235	6.9	0.13		101.6		59	0.99351	0.98701
NPIPB3	ILMN_1656868	I	23117	16	21320951	21378757		2	12.06	0.2		235	11.53	0.43		144.2		237	1	1
NPIPB3	ILMN_3246766	S	23117	16	21320951	21378757		2	10.89	0.17		235	10.03	0.48		181.9		237	1	1
NPIPB3	ILMN_3304111	M	23117	16	21320951	21378757		2	12.31	0.3		235	11.78	0.41		145.2		237	1	1
SLC7A5P2	ILMN_2234515	S	387254	16	21382378	21439266		2	14.03	0.15		235	14.01	0.16		101		237	1	1
METTL9	ILMN_1726421	S	51108	16	21518357	21576293		2	7.43	0.08		235	7.34	0.18		106.4		223	1	1
IGSF6	ILMN_1653498	S	10261	16	21560107	21571473		2	8.34	0.37		235	8.47	0.39		92		237	1	1
UQCRC2	ILMN_1718853	S	7385	16	21872110	21902169		2	7.66	0.16		235	7.83	0.23		88.8		237	1	1
VWA3A	ILMN_1807556	A	146177	16	22011363	22075788		2	7.29	0.02		235	7.15	0.13		110.5		212	1	0.9987
EEF2K	ILMN_1789171	S	29904	16	22125093	22207567		2	7.46	0.18		235	7.45	0.18		100.5		233	1	1
POLR3E	ILMN_3241257	S	55718	16	22216242	22252844		2	7.75	0.16		235	7.63	0.15		108.9		237	1	1
CDR2	ILMN_1720270	S	1039	16	22264758	22293439		2	8.15	0.64		235	8.25	0.29		93.3		237	1	1
COG7	ILMN_1783815	S	91949	16	23307317	23372004		2	6.83	0.07		235	7	0.14		88.8		127	0.88052	0.97273
GGA2	ILMN_1686152	S	23062	16	23383144	23429309		2	7.96	0.16		235	7.94	0.24		101.2		237	1	1
EARS2	ILMN_1758750	S	124454	16	23440835	23476197		2	7.04	0.01		235	7.07	0.1		97.4		185	0.9961	0.99351
UBFD1	ILMN_1700811	S	56061	16	23476363	23493211		2	6.96	0.06		235	6.98	0.13		98.6		112	0.98571	0.99351
NDUFAB1	ILMN_2179018	S	4706	16	23499836	23515140		2	8.8	0.01		235	8.87	0.28		95.3		237	1	1
PALB2	ILMN_1723793	S	79728	16	23521984	23560179		2	7.11	0.04		235	7.03	0.1		105.5		164	0.9987	0.9974
DCTN5	ILMN_1666192	S	84516	16	23560308	23588683		2	8.8	0.16		235	8.65	0.21		111.6		237	1	1
PRKCB	ILMN_1713603	A	5579	16	23754823	24139431		2	7.6	0.14		235	7.66	0.4		96.1		207	1	1
PRKCB	ILMN_1716563	I	5579	16	23754823	24139431		2	8.12	0.25		235	8.17	0.3		96.5		235	1	1
PRKCB	ILMN_1806908	I	5579	16	23754823	24139431		2	11.17	0.27		235	11.32	0.2		90.3		237	1	1
PRKCB	ILMN_3222974	A	5579	16	23754823	24139431		2	7.45	0.3		235	7.56	0.3		92.5		216	1	1
PRKCB	ILMN_3299520	M	5579	16	23754823	24139431		2	9.12	0.23		235	9.29	0.26		88.8		237	1	1
RBBP6	ILMN_2309446	A	5930	16	24458409	24491684		2	8	0.3		235	7.65	0.21		127.2		237	1	1
TNRC6A	ILMN_1714622	I	27327	16	24648550	24745048		2	7.43	0.01		235	7.36	0.17		104.7		224	1	1
TNRC6A	ILMN_1739573	I	27327	16	24648550	24745048		2	7.68	0.07		235	7.71	0.3		97.7		237	1	1
ARHGAP17	ILMN_1718610	A	55114	16	24838213	24934176		2	9.12	0.06		235	9.18	0.22		96.2		237	1	1
ARHGAP17	ILMN_2398847	A	55114	16	24838213	24934176		2	7.08	0.07		235	7.1	0.12		98.9		184	0.9987	0.99221
LCMT1	ILMN_1688452	I	51451	16	25030548	25097052		2	7.27	0.01		235	7.21	0.2		104.1		182	1	0.9987
LCMT1	ILMN_2312709	A	51451	16	25030548	25097052		2	8.82	0.57		235	8.59	0.22		116.9		237	1	1
LCMT1	ILMN_2336186	A	51451	16	25030548	25097052		2	7.67	0.01		235	7.63	0.22		102.8		228	1	1
ZKSCAN2	ILMN_1771135	S	342357	16	25154823	25176356		2	6.93	0.08		235	6.88	0.08		103.3		44	0.98312	0.99481
NSMCE1	ILMN_1697962	S	197370	16	27143816	27187614		2	8.31	0.16		235	8.3	0.19		100.8		237	1	1
IL4R	ILMN_1652185	I	3566	16	27232752	27283600		2	8.87	0.29		235	9.04	0.38		88.4		237	1	1
IL21R	ILMN_1661687	I	50615	16	27321224	27369616		2	6.96	0.05		235	6.89	0.11		105.5		52	0.99351	0.9974
IL21R	ILMN_1798204	A	50615	16	27321224	27369616		2	7.11	0.4		235	7.07	0.16		102.5		166	1	0.75974
GTF3C1	ILMN_1789839	S	2975	16	27379436	27468752		2	7.43	0.21		235	7.32	0.15		108.2		227	0.9987	1
KIAA0556	ILMN_1753426	S	23247	16	27468971	27699190		2	7.75	0.06		235	7.78	0.17		97.7		237	1	1
XPO6	ILMN_1755235	S	23214	16	28016817	28130691		2	10.29	0.2		235	10.6	0.4		80.5		237	1	1
SBK1	ILMN_1728298	I	388228	16	28211341	28242671		2	8.91	0.6		235	8.68	0.32		117.5		237	1	1
CLN3	ILMN_1669281	S	1201	16	28385482	28411124		2	7.36	0.09		235	7.67	0.16		80.3		237	0.9987	1
CLN3	ILMN_2394381	A	1201	16	28385482	28411124		2	7.09	0.06		235	7.45	0.21		77.7		231	0.99221	0.99351
APOBR	ILMN_1697925	A	55911	16	28413494	28417783		2	7.38	0.52		235	8.03	0.29		63.7		236	0.99221	1
SGF29	ILMN_1684789	A	112869	16	28472758	28510610		2	7.33	0.11		235	7.74	0.21		74.9		237	1	0.9974
SGF29	ILMN_1701477	I	112869	16	28472758	28510610		2	6.73	0.11		235	7.02	0.12		82		141	0.74156	0.88312
SULT1A2	ILMN_1656900	I	6799	16	28510767	28515892		2	8.69	0.34		235	9.01	0.36		80.2		237	1	1
SULT1A2	ILMN_2336133	A	6799	16	28510767	28515892		2	8.3	0.21		235	8.77	0.4		72.3		237	1	1
SULT1A2	ILMN_2400372	A	6799	16	28510767	28515892		2	7.53	0.54		235	7.89	0.32		77.4		235	1	1
SULT1A1	ILMN_2404795	A	6817	16	28524417	28542367		2	11.44	0.17		235	11.49	0.51		96.7		237	1	1
ATXN2L	ILMN_2271627	I	11273	16	28741915	28756059		2	6.79	0.19		235	6.95	0.11		88.9		117	0.41299	0.98442
TUFM	ILMN_1738369	S	7284	16	28761233	28765230		2	7.92	0.33		235	8.58	0.23		63.2		237	1	1
SH2B1	ILMN_2061185	S	25970	16	28765511	28793027		2	7.09	0.05		235	7.26	0.15		89.2		222	0.99221	0.98701
CD19	ILMN_1782704	S	930	16	28850761	28858164		2	7.14	0.36		235	8.05	0.4		53.3		237	0.9987	1
NFATC2IP	ILMN_1725441	A	84901	16	28869629	28885268		2	7.19	0.06		235	7.17	0.13		101.1		214	1	0.9974
NFATC2IP	ILMN_2379080	A	84901	16	28869629	28885268		2	9.11	0.03		235	9.57	0.28		72.8		237	1	1
SPNS1	ILMN_1681016	S	83985	16	28893594	28904339		2	7.59	0.37		235	8.09	0.25		70.7		237	1	1
LAT	ILMN_1691539	A	27040	16	28903027	28909605		2	7.88	0.13		235	8.43	0.28		68.5		237	1	1
LAT	ILMN_2404625	A	27040	16	28903027	28909605		2	8.36	0.23		235	9.06	0.3		61.6		237	1	1
RRN3P2	ILMN_3246274	S	653390	16	28993816	29035539		2	6.77	0.04		235	6.89	0.1		91.6		63	0.84675	0.87662
SNX29P2	ILMN_1690064	A	440352	16	29247375	29325850		2	7.39	0.12		235	7.29	0.18		107.2		218	1	0.9987
BOLA2	ILMN_1659343	I	552900	16	29361739	30113128		2	10.21	0.24		235	9.93	0.26		121.4		237	1	1
BOLA2	ILMN_1782633	A	552900	16	29361739	30113128		2	9.04	0.28		235	8.73	0.28		124.8		237	1	1
BOLA2	ILMN_1810680	A	552900	16	29361739	30113128		2	7.14	0.1		235	7.18	0.16		97.6		200	0.9987	0.9974
BOLA2	ILMN_2298511	I	552900	16	29361739	30113128		2	7.13	0.08		235	7.21	0.2		94.9		198	1	0.99091
SMG1P2	ILMN_1782377	I	440354	16	29361739	30206481		2	7.34	0.06		235	7.31	0.17		102.3		219	1	0.9987
LOC606724	ILMN_1731804	S	606724	16	29368167	30108076		2	7.01	0.06		235	6.88	0.12		109.6		59	0.9987	0.99351
SULT1A3	ILMN_1707804	A	6818	16	29373367	30123151		2	7.36	0.34		235	7.42	0.22		96.1		223	1	1
SULT1A3	ILMN_1815283	A	6818	16	29373367	30123151		2	7.61	0.37		235	7.53	0.23		106		230	1	1
SULT1A3	ILMN_2336130	A	6818	16	29373367	30123151		2	7.51	0.06		235	7.54	0.29		97.8		220	1	1
SULT1A3	ILMN_3250049	A	6818	16	29373367	30123151		2	7	0.29		235	7.06	0.14		96.4		160	0.99221	0.9987
SULT1A3	ILMN_3250899	M	6818	16	29373367	30123151		2	6.97	0.05		235	6.95	0.14		101.6		106	0.9974	0.99351
SPN	ILMN_1801040	A	6693	16	29581801	29589688		2	9.23	0.31		235	8.97	0.25		119.6		237	1	1
MAZ	ILMN_1677997	S	4150	16	29724927	29730378		2	7.33	0.24		235	7.48	0.24		90.2		230	1	1
PRRT2	ILMN_1724424	S	112476	16	29730910	29734703		2	6.75	0.13		235	6.87	0.14		91.8		45	0.59351	0.96234
PAGR1	ILMN_1727444	S	79447	16	29735029	29741317		2	7.22	0.05		235	7.33	0.13		93		231	1	0.9974
PAGR1	ILMN_2194828	S	79447	16	29735029	29741317		2	8.13	0.05		235	8.24	0.15		93		237	1	1
MVP	ILMN_1803277	A	9961	16	29739288	29766842		2	9.93	0.3		235	10.03	0.3		93.1		237	1	1
MVP	ILMN_2344373	A	9961	16	29739288	29766842		2	7.87	0.13		235	8.05	0.25		88		237	1	1
CDIPT	ILMN_1770425	A	10423	16	29777179	29782079		2	8.51	0.24		235	8.56	0.21		96.7		237	1	1
KCTD13	ILMN_1786843	S	253980	16	29825162	29845046		2	7.9	0.08		235	7.88	0.17		101.6		237	1	1
TMEM219	ILMN_1737644	S	124446	16	29859707	29891874		2	8.35	0.03		235	8.41	0.27		95.9		237	1	1
TAOK2	ILMN_1701487	I	9344	16	29892723	29911082		2	7.3	0.31		235	7.43	0.2		91.4		234	0.99091	1
HIRIP3	ILMN_1678037	S	8479	16	29911817	29914896		2	7.73	0.3		235	7.73	0.2		99.9		237	1	1
INO80E	ILMN_1724406	S	283899	16	29915032	29924613		2	7.7	0.06		235	7.64	0.16		104		237	1	1
ALDOA	ILMN_1736700	I	226	16	29971973	29989236		2	9.05	0.86		235	8.92	0.84		109.7		225	1	1
ALDOA	ILMN_1741148	A	226	16	29971973	29989236		2	10.32	0.44		235	10.4	0.2		94.6		237	1	1
ALDOA	ILMN_2251253	I	226	16	29971973	29989236		2	7.36	0.01		235	7.21	0.22		110.2		213	1	1
PPP4C	ILMN_3248975	S	5531	16	29994842	30004196		2	9.7	0.12		235	9.65	0.19		103.4		237	1	1
YPEL3	ILMN_1791147	S	83719	16	30011136	30015041		2	10.92	0.59		235	11.11	0.33		87.5		237	1	1
GDPD3	ILMN_1774901	A	79153	16	30023632	30032379		2	7.75	0.04		235	7.87	0.32		91.8		237	1	1
MAPK3	ILMN_1667260	S	5595	16	30032927	30042131		2	9.29	0.27		235	9.52	0.25		85.3		237	1	1
MAPK3	ILMN_2402341	A	5595	16	30032927	30042131		2	8.47	0.43		235	8.79	0.23		80.6		237	1	1
CORO1A	ILMN_1713749	S	11151	16	30102427	30107898		2	11.64	0.23		235	11.71	0.21		95		237	1	1
CORO1A	ILMN_2125747	S	11151	16	30102427	30107898		2	10.68	0.11		235	10.73	0.35		96.7		237	1	1
LOC613037	ILMN_1696843	S	613037	16	30141851	30186466		2	9.84	0.39		235	9.17	0.39		158.2		237	1	1
LOC613037	ILMN_2070052	S	613037	16	30141851	30186466		2	12.07	0.25		235	11.54	0.41		145		237	1	1
LOC613037	ILMN_3234920	S	613037	16	30141851	30186466		2	6.98	0		235	6.92	0.12		104.5		78	0.99221	0.99351
LOC613037	ILMN_3243664	S	613037	16	30141851	30186466		2	12.03	0.19		235	11.2	0.41		177.4		237	1	1
CD2BP2	ILMN_1796244	S	10421	16	30271669	30274128		2	9.51	0.03		235	9.53	0.17		98.6		237	1	1
TBC1D10B	ILMN_1668639	S	26000	16	30275923	30289023		2	8.76	0.25		235	8.75	0.38		100.7		237	1	1
2001-09-01	ILMN_2415162	A	1731	16	30296957	30301672		2	7.46	0.21		235	7.36	0.15		107.8		231	1	1
DCTPP1	ILMN_1763129	S	79077	16	30342520	30348874		2	7.61	0.04		235	7.67	0.17		95.8		237	1	1
DCTPP1	ILMN_3242459	S	79077	16	30342520	30348874		2	8.69	0.39		235	8.7	0.25		98.9		237	1	1
SEPHS2	ILMN_1687824	S	22928	16	30362453	30364725		2	8.34	0.02		235	8.35	0.16		99.2		237	1	1
ITGAL	ILMN_1749591	S	3683	16	30391484	30442007		2	9.93	0.33		235	9.6	0.28		125.5		237	1	1
ZNF768	ILMN_1791820	S	79724	16	30442823	30445411		2	6.88	0.15		235	6.85	0.1		101.7		37	0.89091	0.9961
ZNF688	ILMN_1736577	A	146542	16	30488524	30491229		2	7.29	0.13		235	7.26	0.16		102.2		229	1	0.9974
ZNF785	ILMN_1676459	S	146540	16	30497795	30504511		2	7.02	0.15		235	7.07	0.18		96.3		163	0.99221	0.97013
ZNF689	ILMN_1759008	S	115509	16	30522201	30529183		2	8.23	0.31		235	8.14	0.23		106.5		237	1	1
PRR14	ILMN_1745329	S	78994	16	30569742	30575235		2	10.28	0.1		235	10.23	0.22		103.3		237	1	1
FBRS	ILMN_1752559	S	64319	16	30578744	30589632		2	6.97	0.11		235	7.09	0.13		91.7		192	0.98571	0.99351
FBRS	ILMN_3245236	S	64319	16	30578744	30589632		2	8.52	0.11		235	8.53	0.2		98.8		237	1	1
SRCAP	ILMN_1750641	S	10847	16	30617963	30663100		2	6.84	0.11		235	6.86	0.09		98.8		32	0.88831	0.98571
PHKG2	ILMN_1669607	S	5261	16	30667238	30676183		2	7.43	0.09		235	7.34	0.15		106.1		229	1	1
CCDC189	ILMN_2179726	S	90835	16	30676253	30681043		2	7.31	0.01		235	7.3	0.22		101.4		222	1	1
RNF40	ILMN_1808712	A	9810	16	30681131	30694039		2	8.46	0.16		235	8.31	0.21		111		237	1	1
ZNF629	ILMN_1810891	A	23361	16	30697271	30706024		2	7.03	0.02		235	6.98	0.12		103.2		130	0.99221	0.99351
BCL7C	ILMN_2371147	A	9274	16	30752874	30812900		2	7.55	0.13		235	7.53	0.16		101.2		235	1	1
FBXL19-AS1	ILMN_3239236	S	283932	16	30838731	30842091		2	7.06	0.15		235	7	0.11		104.4		146	0.9987	0.98701
ORAI3	ILMN_1736628	S	93129	16	30867916	30873760		2	6.76	0.06		235	6.81	0.12		97.2		37	0.85065	0.6974
SETD1A	ILMN_1714327	S	9739	16	30876116	30903482		2	7.87	0.12		235	7.9	0.22		97.5		237	1	1
STX1B	ILMN_3234081	I	112755	16	30910869	30929330		2	6.7	0.01		235	6.89	0.18		87.5		83	0.89221	0.68961
STX4	ILMN_1680313	S	6810	16	30951917	30958986		2	8.04	0.18		235	8.01	0.23		102.3		237	1	1
ZNF668	ILMN_1739236	S	79759	16	30979672	30993005		2	7.22	0.13		235	7.2	0.16		101.3		209	1	0.9974
ZNF646	ILMN_1675479	S	9726	16	30993269	31002334		2	6.96	0.09		235	6.87	0.11		106.7		66	0.98701	0.98571
PRSS53	ILMN_2133187	S	339105	16	31002246	31013777		2	6.9	0.16		235	6.9	0.11		100.4		77	0.9961	0.78182
VKORC1	ILMN_1739946	A	79001	16	31009676	31013777		2	9.51	0.08		235	9.51	0.19		99.8		237	1	1
VKORC1	ILMN_1786139	I	79001	16	31009676	31013777		2	6.79	0.2		235	6.9	0.11		92.4		78	0.70649	0.98701
BCKDK	ILMN_1693394	S	10295	16	31027163	31031613		2	8.88	0.21		235	9.11	0.28		85.5		237	1	1
KAT8	ILMN_1804679	S	84148	16	31036488	31050211		2	8.52	0.15		235	8.59	0.21		94.6		237	1	1
FUS	ILMN_2306066	A	2521	16	31098954	31110600		2	6.96	0.12		235	6.96	0.11		99.5		108	0.9974	0.94156
PYCARD	ILMN_1698766	A	29108	16	31120308	31121752		2	10.59	0.65		235	10.71	0.22		92.3		237	1	1
PYCARD	ILMN_2398274	A	29108	16	31120308	31121752		2	7.73	0.33		235	7.78	0.21		96.7		237	1	1
ITGAM	ILMN_1685009	S	3684	16	31178789	31251714		2	9.5	0.56		235	9.71	0.29		86.6		237	1	1
ITGAX	ILMN_1726175	I	3687	16	31274010	31301819		2	6.89	0.12		235	6.89	0.14		100.1		69	0.93247	0.99351
ITGAX	ILMN_1730176	A	3687	16	31274010	31301819		2	6.71	0.25		235	6.79	0.16		94.6		34	0.1961	0.98442
ITGAX	ILMN_2254635	I	3687	16	31274010	31301819		2	10	0.68		235	10.24	0.45		84.6		237	1	1
ARMC5	ILMN_1697088	S	79798	16	31377818	31385989		2	6.73	0.13		235	6.77	0.12		97		27	0.86753	0.36753
TGFB1I1	ILMN_2389876	A	7041	16	31390985	31396781		2	6.8	0.06		235	6.86	0.12		95.8		37	0.97143	0.94545
C16orf58	ILMN_1685289	S	64755	16	31406019	31427207		2	9.01	0.65		235	8.7	0.25		124.4		237	1	1
AHSP	ILMN_1696512	S	51327	16	31446704	31447625		2	11.09	0.36		235	11.22	0.72		91.6		237	1	1
CLUHP3	ILMN_1656420	S	100132341	16	31619417	31626244		2	7.25	0.23		235	7.13	0.21		108.6		180	0.9987	0.9974
CLUHP3	ILMN_3237636	S	100132341	16	31619417	31626244		2	6.84	0.04		235	6.84	0.12		99.8		42	0.8961	0.94935
SLC6A10P	ILMN_1704446	A	386757	16	32796298	32803964		2	9.34	0.64		235	9.13	0.68		115.1		237	1	1
SHCBP1	ILMN_2182482	S	79801	16	45171969	45212812		2	13.29	0.11		235	13.31	0.33		98.5		237	1	1
VPS35	ILMN_1761721	S	55737	16	45251090	45280645		2	8.5	0.21		235	8.64	0.19		90.2		237	1	1
ORC6	ILMN_2215061	S	23594	16	45281059	45289807		2	14.16	0.01		235	14.16	0.19		99.7		237	1	1
C16orf87	ILMN_1690911	S	388272	16	45393460	45422575		2	7.07	0.17		235	7.06	0.14		100.7		140	1	0.9974
GPT2	ILMN_1684158	S	84706	16	45475809	45522699		2	6.82	0.02		235	6.87	0.1		97		41	0.93896	0.97922
DNAJA2	ILMN_1770127	S	10294	16	45546775	45565126		2	9.14	0.11		235	9.23	0.2		94		237	1	1
NETO2	ILMN_1760849	S	81831	16	45672943	45735409		2	6.7	0.03		235	6.85	0.12		90.2		48	0.71818	0.67662
ITFG1	ILMN_1693310	S	81533	16	45746799	46052516		2	7.94	0.2		235	8.03	0.21		94.1		237	1	1
PHKB	ILMN_1800447	A	5257	16	46052711	46292935		2	7.84	0.16		235	7.81	0.19		101.5		235	1	1
PHKB	ILMN_2288232	I	5257	16	46052711	46292935		2	7.07	0.07		235	7.17	0.15		93.2		197	0.99221	0.99351
LONP2	ILMN_1691480	S	83752	16	46835712	46944908		2	7.78	0.03		235	7.71	0.17		105.2		237	1	1
LONP2	ILMN_2216265	S	83752	16	46835712	46944908		2	7.45	0.26		235	7.46	0.23		98.9		235	1	0.9987
SIAH1	ILMN_1711627	A	6477	16	46947778	47039810		2	8.76	0.21		235	8.97	0.24		86.2		237	1	1
SIAH1	ILMN_2279413	I	6477	16	46947778	47039810		2	7.08	0.01		235	7	0.12		106.1		149	0.9974	0.9974
SIAH1	ILMN_2380566	A	6477	16	46947778	47039810		2	7.8	0.32		235	8.01	0.18		85.9		237	1	1
N4BP1	ILMN_2201966	S	9683	16	47130138	47201621		2	8.28	0.05		235	8.29	0.26		99.1		237	1	1
CNEP1R1	ILMN_1653134	S	255919	16	48616690	48628500		2	8.09	0.24		235	8.11	0.29		98.5		237	1	1
HEATR3	ILMN_1808219	A	55027	16	48657382	48696876		2	7.08	0.08		235	7.08	0.12		100.1		184	0.9987	0.99221
PAPD5	ILMN_1710571	S	64282	16	48745569	48826720		2	8.52	0.11		235	8.37	0.27		111.7		237	1	1
ADCY7	ILMN_1655935	S	113	16	48857963	48909544		2	8.25	0.11		235	7.96	0.26		122.3		236	1	1
BRD7	ILMN_1696420	S	29117	16	48910442	48960330		2	7.79	0.1		235	7.85	0.22		96.1		237	1	1
BRD7	ILMN_2082810	S	29117	16	48910442	48960330		2	7.7	0.12		235	8.07	0.28		77.7		237	1	1
BRD7	ILMN_3262031	M	29117	16	48910442	48960330		2	7.86	0.08		235	7.9	0.15		96.8		237	1	1
NKD1	ILMN_3243549	S	85407	16	49139742	49226142		2	14.15	0.18		235	14.1	0.15		103.2		237	1	1
SNX20	ILMN_1798612	A	124460	16	49257971	49272667		2	6.98	0.2		235	6.84	0.13		110.3		47	1	0.87143
NOD2	ILMN_1762594	S	64127	16	49285015	49324488		2	7.96	0.47		235	8.17	0.39		86.5		236	1	1
CYLD	ILMN_1775508	S	1540	16	49333462	49393347		2	8.32	0.26		235	8.12	0.23		115.5		237	1	1
CHD9	ILMN_1762972	S	80205	16	51646446	51918915		2	9.28	0.26		235	9.23	0.29		103.1		237	1	1
RBL2	ILMN_1756999	S	5934	16	52025852	52083061		2	10.13	0.57		235	9.51	0.42		153.4		237	1	1
AKTIP	ILMN_1665982	A	64400	16	52082693	52094671		2	7.31	0.23		235	7.3	0.19		100.4		212	1	0.99481
AKTIP	ILMN_2377240	A	64400	16	52082693	52094671		2	8.5	0.33		235	8.58	0.2		94.3		237	1	1
FTO	ILMN_2288070	I	79068	16	52295376	52705882		2	6.96	0.06		235	6.97	0.14		99.2		110	0.99091	0.98442
IRX3	ILMN_1811468	S	79191	16	52874713	52877879		2	7.08	0.11		235	6.91	0.24		112.8		69	0.9987	0.9974
LPCAT2	ILMN_1796335	S	54947	16	54100455	54176616		2	6.74	0.14		235	7.43	0.46		61.9		175	0.99221	0.61688
CES1	ILMN_2359945	A	1066	16	54394265	54424576		2	7.41	0.62		235	7.92	0.43		70.3		234	1	0.99351
AMFR	ILMN_1723116	A	267	16	54952865	55016945		2	7.88	0.08		235	7.98	0.53		93		233	1	1
NUDT21	ILMN_1798886	S	11051	16	55020549	55042762		2	7.66	0.13		235	7.65	0.28		101		226	1	1
OGFOD1	ILMN_1677953	I	55239	16	55042925	55068908		2	8.07	0.3		235	7.96	0.17		107.9		237	1	1
OGFOD1	ILMN_1772690	A	55239	16	55042925	55068908		2	7.39	0.11		235	7.29	0.12		107.7		226	1	1
BBS2	ILMN_1767612	S	583	16	55075799	55111696		2	7.94	0.17		235	7.84	0.21		107.5		237	1	1
BBS2	ILMN_2230035	S	583	16	55075799	55111696		2	7.88	0.53		235	7.61	0.16		119.8		236	1	1
MT1A	ILMN_1691156	S	4489	16	55200012	55231500		2	9.61	0.65		235	9.33	0.4		121.5		237	1	1
MT2A	ILMN_1686664	S	4502	16	55200012	55200894		2	10.16	0.39		235	9.8	0.52		128		237	1	1
MT2A	ILMN_1761281	S	4502	16	55200012	55200894		2	7.3	0.06		235	7.25	0.25		103.8		210	1	0.9987
MT1E	ILMN_1662640	S	4493	16	55217086	55218525		2	6.97	0.1		235	6.93	0.14		102.7		77	0.9987	0.97273
MT1E	ILMN_2173611	S	4493	16	55217086	55218525		2	8.25	1.16		235	7.49	0.29		168.8		229	1	1
MT1F	ILMN_1718766	S	4494	16	55249356	55250713		2	8.27	0.47		235	8.12	0.24		111.2		237	1	1
MT1IP	ILMN_2136089	S	644314	16	55267150	55269290		2	6.96	0.23		235	6.86	0.12		107.7		43	0.9974	0.82468
MT1X	ILMN_1775170	S	4501	16	55273896	55275609		2	8.28	0.19		235	8.21	0.33		104.4		234	1	1
NUP93	ILMN_2196569	S	9688	16	55321608	55436178		2	8.29	0.17		235	8.18	0.19		108.3		237	1	1
HERPUD1	ILMN_2374159	A	9709	16	55523249	55535294		2	8.32	0.43		235	8.4	0.35		95		236	1	1
HERPUD1	ILMN_2374164	A	9709	16	55523249	55535294		2	8.82	0.3		235	8.7	0.36		108.5		237	1	1
CETP	ILMN_2098013	S	1071	16	55553336	55575257		2	6.91	0.04		235	6.96	0.16		96.9		82	0.99091	0.98701
NLRC5	ILMN_1716704	S	84166	16	55580911	55674937		2	7.23	0.21		235	7.1	0.2		109.8		152	1	0.9974
FAM192A	ILMN_2096604	S	80011	16	55743879	55777477		2	7.41	0.11		235	7.37	0.13		102.1		231	1	1
RSPRY1	ILMN_1763694	S	89970	16	55777742	55830448		2	9.23	0.16		235	9.2	0.32		101.8		237	1	1
ARL2BP	ILMN_1755391	S	23568	16	55836539	55845046		2	8.85	0.23		235	8.81	0.23		103.1		237	1	1
PLLP	ILMN_2082865	S	51090	16	55847510	55876072		2	6.88	0.05		235	6.9	0.1		98.4		46	0.97403	0.98442
CIAPIN1	ILMN_1735199	S	57019	16	56019588	56038870		2	7.21	0.04		235	7.29	0.13		94.9		228	0.9987	0.9974
COQ9	ILMN_1756898	S	57017	16	56038903	56052680		2	7.97	0.1		235	7.87	0.12		107.5		237	1	1
POLR2C	ILMN_1659411	I	5432	16	56054052	56063422		2	8.38	0.29		235	8.1	0.22		121.8		237	1	1
POLR2C	ILMN_1732300	A	5432	16	56054052	56063422		2	8.08	0.17		235	7.84	0.15		118		237	1	1
CCDC102A	ILMN_1796762	S	92922	16	56103591	56127978		2	7.29	0.32		235	7.36	0.23		95.6		219	1	0.99351
ADGRG5	ILMN_1666902	S	221188	16	56134058	56168601		2	8.3	0.76		235	7.8	0.32		141.5		235	1	1
ADGRG1	ILMN_2352097	A	9289	16	56211151	56256445		2	10.16	0.74		235	9.35	0.63		175.1		237	1	1
ADGRG1	ILMN_2384122	A	9289	16	56211151	56256445		2	9.88	0.76		235	9.15	0.62		166.4		237	1	1
ADGRG3	ILMN_1765941	A	222487	16	56259672	56280791		2	7.31	0.48		235	7.33	0.35		98.7		179	0.9987	1
ADGRG3	ILMN_1798977	I	222487	16	56259672	56280791		2	7.32	0.53		235	7.52	0.32		86.7		226	0.99091	1
ADGRG3	ILMN_1815054	A	222487	16	56259672	56280791		2	7.06	0.4		235	7.18	0.29		92.5		156	0.99221	1
DRC7	ILMN_1712067	I	84229	16	56286227	56322868		2	6.89	0.06		235	6.87	0.1		101.6		38	0.99091	0.99221
KATNB1	ILMN_1735735	S	10300	16	56327161	56348663		2	8.16	0.09		235	8.06	0.18		107.7		237	1	1
KIFC3	ILMN_1710354	S	3801	16	56349630	56454234		2	7.08	0.12		235	7.21	0.25		91.5		193	0.9987	0.9974
CNGB1	ILMN_1702383	S	1258	16	56475206	56562513		2	7.05	0.03		235	7.06	0.15		99.2		153	0.9987	0.99481
CNGB1	ILMN_3235006	S	1258	16	56475206	56562513		2	8.18	0.35		235	8.03	0.33		111		237	1	1
ZNF319	ILMN_1711361	S	57567	16	56586074	56591263		2	8.45	0.06		235	8.41	0.16		102.2		237	1	1
USB1	ILMN_1765880	S	79650	16	56592806	56613023		2	8.82	0.3		235	8.98	0.28		89.7		237	1	1
CFAP20	ILMN_2112599	S	29105	16	56704998	56720797		2	7.9	0.04		235	7.86	0.14		103		237	1	1
CSNK2A2	ILMN_1723843	S	1459	16	56749313	56789283		2	7.6	0.2		235	7.59	0.16		101		235	1	1
SETD6	ILMN_1724009	S	79918	16	57106928	57111053		2	7.12	0.18		235	7.02	0.16		107.1		136	0.9987	0.98701
CNOT1	ILMN_1669206	I	23019	16	57111356	57221251		2	9.96	0.39		235	9.95	0.26		100.5		237	1	1
SLC38A7	ILMN_1784105	S	55238	16	57257799	57276175		2	6.8	0.17		235	6.83	0.11		97.9		41	0.94416	0.61948
GOT2	ILMN_1801348	S	2806	16	57298536	57325747		2	8.48	0.37		235	8.43	0.21		103.2		237	1	1
TK2	ILMN_1766814	S	7084	16	65100846	65141816		2	7.03	0.11		235	7.05	0.12		98.3		161	0.99221	0.9974
CKLF	ILMN_1712389	A	51192	16	65143967	65157655		2	11.04	0.56		235	11.12	0.39		94.4		237	1	1
CKLF	ILMN_2414027	A	51192	16	65143967	65157655		2	10.44	0.66		235	10.6	0.41		88.9		237	1	1
CMTM2	ILMN_1799030	S	146225	16	65170852	65179678		2	10.27	0.88		235	10.71	0.46		73.5		237	1	1
CMTM3	ILMN_1667840	I	123920	16	65195703	65205296		2	7.4	0.13		235	7.35	0.27		103.3		232	1	1
CMTM3	ILMN_1705442	A	123920	16	65195703	65205296		2	9.8	0.04		235	9.72	0.19		105.2		237	1	1
CMTM3	ILMN_2370208	A	123920	16	65195703	65205296		2	7.2	0.23		235	7.19	0.18		100.2		196	0.9987	1
CMTM4	ILMN_1815319	A	146223	16	65206154	65288111		2	6.99	0.01		235	6.95	0.11		102.2		104	0.9961	0.99351
DYNC1LI2	ILMN_1783448	S	1783	16	65312300	65343026		2	9.68	0.25		235	9.5	0.21		113.5		237	1	1
NAE1	ILMN_1689665	A	8883	16	65394282	65422380		2	8.93	0.43		235	8.73	0.22		114.4		237	1	1
NAE1	ILMN_2415439	A	8883	16	65394282	65422380		2	7.07	0.17		235	7.2	0.21		91.1		196	1	0.91688
FAM96B	ILMN_1779813	S	51647	16	65523467	65525804		2	9.14	0.01		235	9.07	0.18		105.2		237	1	1
CES2	ILMN_1696675	A	8824	16	65525848	65536495		2	8.23	0.1		235	8.16	0.18		105.1		237	1	1
CES2	ILMN_2362681	A	8824	16	65525848	65536495		2	7.19	0.2		235	7.11	0.18		105.9		176	0.9987	0.9974
CES3	ILMN_2165975	S	23491	16	65552639	65566553		2	7	0.08		235	7.19	0.37		87.9		159	0.9961	0.98701
CES4A	ILMN_1699852	S	283848	16	65580134	65601160		2	6.92	0.13		235	6.91	0.12		100.5		58	0.99351	0.86104
CBFB	ILMN_1766408	A	865	16	65620551	65692459		2	8	0.01		235	8.06	0.26		96.5		236	1	1
C16orf70	ILMN_1711703	S	80262	16	65701367	65739943		2	6.89	0.09		235	6.9	0.1		99.7		75	0.97273	0.99351
TRADD	ILMN_1765851	A	8717	16	65745590	65751313		2	8.25	0.01		235	8.25	0.19		100.5		237	1	1
TRADD	ILMN_1793831	I	8717	16	65745590	65751313		2	6.84	0.06		235	6.84	0.16		99.8		62	0.9961	0.8013
E2F4	ILMN_1761828	S	1874	16	65783569	65790322		2	8.95	0.08		235	8.86	0.17		106		237	1	1
ELMO3	ILMN_1752665	S	79767	16	65790529	65795428		2	7	0.07		235	6.92	0.1		105.6		87	0.99221	0.99351
LRRC29	ILMN_1727704	A	26231	16	65798543	65818402		2	7.04	0.15		235	6.95	0.11		106.9		90	0.9987	0.98571
TMEM208	ILMN_1700419	S	29100	16	65818517	65820683		2	7.84	0.13		235	7.72	0.14		109		237	1	1
TMEM208	ILMN_3239055	S	29100	16	65818517	65820683		2	7.35	0.03		235	7.3	0.12		103.5		227	1	1
FHOD1	ILMN_1651776	S	29109	16	65820793	65838926		2	7.75	0.11		235	7.93	0.25		88.8		237	1	1
PLEKHG4	ILMN_1736242	S	25894	16	65868914	65880904		2	7.04	0.05		235	7.09	0.15		95.9		181	0.9961	0.98701
ZDHHC1	ILMN_2094313	S	29800	16	65985829	66007878		2	6.85	0.1		235	6.97	0.13		91.9		109	0.97532	0.97922
ATP6V0D1	ILMN_1795826	S	9114	16	66029418	66072590		2	9.3	0.46		235	9.51	0.28		87		237	1	1
FAM65A	ILMN_1680037	S	79567	16	66120255	66138190		2	9.06	0.11		235	9.14	0.3		94.4		237	1	1
CTCF	ILMN_1786015	S	10664	16	66153965	66230589		2	8.1	0.13		235	8.05	0.2		103.7		237	1	1
CARMIL2	ILMN_1746138	S	146206	16	66236531	66248973		2	7.19	0.27		235	7.17	0.21		101.5		185	0.9987	0.99351
ACD	ILMN_1716480	S	65057	16	66248916	66252219		2	7.55	0.07		235	7.6	0.15		96.5		237	1	1
PARD6A	ILMN_1654112	S	50855	16	66252352	66254182		2	7.17	0.04		235	7.21	0.16		97		212	1	0.9974
PARD6A	ILMN_2323848	A	50855	16	66252352	66254182		2	7.02	0.04		235	6.87	0.09		110.3		38	0.99221	0.9961
ENKD1	ILMN_1787324	S	84080	16	66254351	66258129		2	7.62	0.13		235	7.69	0.2		95.4		237	1	1
C16orf86	ILMN_1697800	S	388284	16	66258218	66260162		2	6.79	0.04		235	6.84	0.09		96.6		32	0.83247	0.93766
GFOD2	ILMN_1744006	S	81577	16	66265938	66310720		2	7.47	0.17		235	7.6	0.26		91.2		237	1	1
RANBP10	ILMN_1667306	S	57610	16	66314506	66398056		2	8.03	0.23		235	7.88	0.28		110.7		237	1	1
CENPT	ILMN_1777129	S	80152	16	66419561	66438862		2	7.99	0.21		235	7.82	0.2		112.8		237	1	1
CENPT	ILMN_3238375	S	80152	16	66419561	66438862		2	8.04	0.36		235	7.86	0.24		113.4		237	1	1
THAP11	ILMN_1780699	S	57215	16	66433714	66435599		2	9.29	0.18		235	9.17	0.2		109		237	1	1
NUTF2	ILMN_1655046	S	10204	16	66438320	66463968		2	7.51	0.16		235	7.59	0.16		94.6		237	1	1
EDC4	ILMN_1665212	S	23644	16	66464500	66477771		2	8.88	0.35		235	8.69	0.23		113.5		237	1	1
CTRL	ILMN_1664863	S	1506	16	66520974	66523266		2	7.09	0.06		235	7.03	0.16		104.7		145	1	0.9961
PSMB10	ILMN_1683026	S	5699	16	66522130	66528254		2	12.09	0.08		235	11.94	0.33		110.5		237	1	1
DPEP3	ILMN_1731275	S	64180	16	66567067	66571953		2	7.87	0.08		235	7.95	0.38		94.2		237	1	1
DPEP2	ILMN_1689160	S	64174	16	66578799	66591990		2	10.26	0.21		235	10.39	0.35		91.3		237	1	1
DDX28	ILMN_1741736	S	55794	16	66612675	66615460		2	7.63	0.1		235	7.68	0.19		96.5		237	1	1
DUS2	ILMN_1811650	S	54920	16	66614705	66670685		2	7.83	0.25		235	8.08	0.27		83.8		237	1	1
NFATC3	ILMN_1685810	I	4775	16	66676876	66818338		2	7.05	0.07		235	6.92	0.13		109.1		95	0.99481	0.9961
NFATC3	ILMN_1755983	I	4775	16	66676876	66818338		2	6.99	0.04		235	6.92	0.1		105		80	0.99221	0.99351
NFATC3	ILMN_1800976	A	4775	16	66676876	66818338		2	7.25	0.06		235	7.19	0.16		104.8		207	1	0.9974
NFATC3	ILMN_2360028	A	4775	16	66676876	66818338		2	7.34	0.01		235	7.38	0.14		96.9		234	1	0.9987
PLA2G15	ILMN_1756910	S	23659	16	66836748	66852462		2	7.02	0.03		235	7.13	0.15		92.4		197	0.99221	0.99221
SLC7A6	ILMN_1812559	S	9057	16	66855924	66893223		2	8.02	0.6		235	7.95	0.21		105.6		237	1	1
SLC7A6	ILMN_2324561	A	9057	16	66855924	66893223		2	6.98	0.27		235	6.94	0.13		102.8		92	0.9987	0.73506
SLC7A6OS	ILMN_1692049	S	84138	16	66892021	66902349		2	6.86	0.03		235	6.89	0.09		98.1		56	0.99091	0.88052
SMPD3	ILMN_1802316	S	55512	16	66949731	67039905		2	6.78	0.08		235	6.79	0.12		99.4		25	0.9	0.98052
ZFP90	ILMN_1684628	S	146198	16	67121549	67158540		2	8.25	0.23		235	8.08	0.23		113.1		237	1	1
HAS3	ILMN_1684341	I	3038	16	67696968	67710120		2	6.87	0		235	6.88	0.09		99.4		46	0.99091	0.94675
UTP4	ILMN_1796235	S	84916	16	67724000	67760438		2	8.05	0.52		235	8.01	0.21		102.9		237	1	1
SNTB2	ILMN_1786766	I	6645	16	67778551	67900456		2	6.88	0.06		235	6.87	0.11		100.6		61	0.97922	0.98701
SNTB2	ILMN_1808374	A	6645	16	67778551	67900456		2	8.2	0.25		235	8.13	0.3		104.7		237	1	1
VPS4A	ILMN_1708946	S	27183	16	67902788	67916447		2	7.37	0.04		235	7.3	0.14		104.9		227	1	1
NIP7	ILMN_1704305	S	51388	16	67931047	67934510		2	8.14	0.28		235	7.96	0.17		113.7		237	1	1
TERF2	ILMN_1768488	S	7014	16	67947034	67977374		2	7.81	0.06		235	7.87	0.14		95.8		237	1	1
CYB5B	ILMN_1684321	S	80777	16	68015999	68057668		2	9.37	0.1		235	9.34	0.21		102.3		237	1	1
NFAT5	ILMN_1797594	A	10725	16	68156498	68296054		2	7.51	0.04		235	7.42	0.23		106.4		226	1	1
NQO1	ILMN_1720282	A	1728	16	68300805	68318034		2	7.03	0.12		235	7.05	0.12		98.6		165	0.9987	0.97403
NOB1	ILMN_1689110	S	28987	16	68333275	68346330		2	7.04	0.21		235	7.12	0.14		95		186	0.9987	0.97013
WWP2	ILMN_1668847	I	11060	16	68353775	68533144		2	6.86	0.02		235	6.85	0.11		100.1		28	0.98442	0.91558
PDXDC2P	ILMN_3251217	S	283970	16	68567703	68657352		2	6.83	0.06		235	6.84	0.14		99.4		47	0.98701	0.97922
PDPR	ILMN_1667034	A	55066	16	68705030	68752685		2	9.09	0.54		235	8.73	0.37		128		237	1	1
PDPR	ILMN_1778013	A	55066	16	68705030	68752685		2	7.96	0.52		235	7.48	0.25		139.6		231	1	1
EXOSC6	ILMN_1670218	S	118460	16	68841635	68843334		2	7.53	0.05		235	7.76	0.28		85.2		236	1	1
AARS	ILMN_1662364	S	16	16	68843798	68880913		2	9.08	0.4		235	9.07	0.28		101		237	1	1
DDX19A	ILMN_1727051	S	55308	16	68890573	68964782		2	7.38	0.12		235	7.2	0.12		112.9		222	1	1
DDX19A	ILMN_2197101	S	55308	16	68890573	68964782		2	7.64	0.07		235	7.59	0.17		103.8		236	1	1
DDX19B	ILMN_2330584	A	11269	16	68890573	68925232		2	6.93	0.08		235	6.89	0.13		102.8		63	0.9987	0.96494
DDX19B	ILMN_2381841	A	11269	16	68890573	68925232		2	8.44	0.25		235	8.22	0.18		116.6		237	1	1
ST3GAL2	ILMN_1714165	S	6483	16	68970839	69030492		2	7.17	0.16		235	7.27	0.19		93.7		218	0.9987	1
FUK	ILMN_1704195	S	197258	16	69045999	69071678		2	7.65	0.28		235	7.53	0.18		109		236	1	1
COG4	ILMN_1703683	S	25839	16	69071973	69114958		2	7.43	0.06		235	7.51	0.15		94.9		237	1	1
SF3B3	ILMN_1803110	S	23450	16	69115202	69163702		2	7.92	0.1		235	7.9	0.23		101.1		237	1	1
VAC14	ILMN_1799024	I	55697	16	69278843	69392562		2	7.02	0.01		235	7.09	0.16		95.4		169	0.99221	0.9961
HYDIN	ILMN_1685870	S	54768	16	69398790	69822100		2	7.32	0.11		235	7.24	0.17		106		221	1	1
CMTR2	ILMN_1814573	S	55783	16	69873704	69881014		2	7.29	0.16		235	7.18	0.19		107.5		180	1	1
CALB2	ILMN_2383807	A	794	16	69950127	69981843		2	6.89	0.11		235	7.04	0.18		90.3		137	0.99351	0.79351
ZNF23	ILMN_1720027	S	7571	16	70039004	70080718		2	7.5	0.16		235	7.29	0.2		116.1		226	1	1
ZNF23	ILMN_2147993	S	7571	16	70039004	70080718		2	6.78	0.03		235	6.86	0.13		94.5		56	0.92208	0.64545
AP1G1	ILMN_2399622	A	164	16	70320406	70400477		2	7.88	0.12		235	7.78	0.24		107.9		232	1	1
AP1G1	ILMN_2399627	A	164	16	70320406	70400477		2	7.62	0		235	7.39	0.28		117		197	1	1
SNORD71	ILMN_3239272	S	692111	16	70349806	70349891		2	6.72	0.04		235	6.79	0.12		95.2		28	0.67532	0.62468
ATXN1L	ILMN_1689172	S	342371	16	70444330	70448731		2	7.6	0.06		235	7.52	0.31		105.7		236	1	1
ATXN1L	ILMN_1764186	S	342371	16	70444330	70448731		2	8.05	0.06		235	8.05	0.12		99.9		237	1	1
ATXN1L	ILMN_3233871	I	342371	16	70444330	70448731		2	7.87	0.13		235	7.83	0.12		102.4		237	1	1
ZNF821	ILMN_2151075	S	55565	16	70451089	70475576		2	6.99	0.04		235	7.07	0.15		95		169	0.9987	0.99351
IST1	ILMN_1740351	S	9798	16	70481973	70520407		2	9.76	0.07		235	9.87	0.19		92.7		237	1	1
IST1	ILMN_3226045	A	9798	16	70481973	70520407		2	10.62	0.01		235	10.7	0.17		94.5		237	1	1
TXNL4B	ILMN_1748488	S	54957	16	70629502	70685015		2	7.09	0.06		235	7.14	0.11		96.6		215	0.9974	0.9974
HP	ILMN_1812433	S	3240	16	70646009	70652456		2	6.97	0.38		235	6.97	0.26		99.9		93	0.87273	1
DHX38	ILMN_1735679	S	9785	16	70685116	70704312		2	7.46	0.05		235	7.47	0.15		99.6		236	1	1
ZFHX3	ILMN_1808587	S	463	16	71374287	71650738		2	7.29	0.01		235	7.32	0.18		97.6		227	0.9987	1
PSMD7	ILMN_1776173	S	5713	16	72888182	72897687		2	8.62	0.13		235	8.6	0.21		101.4		237	1	1
GLG1	ILMN_1772261	S	2734	16	73043357	73198518		2	9.98	0.28		235	9.92	0.21		104		237	1	1
RFWD3	ILMN_1687107	S	55159	16	73212798	73258280		2	7.58	0.08		235	7.53	0.16		103.6		234	1	1
MLKL	ILMN_1667825	I	197259	16	73263262	73292290		2	10.1	0.16		235	10.25	0.35		90		237	1	1
MLKL	ILMN_1715863	A	197259	16	73263262	73292290		2	7.25	0.31		235	7.2	0.24		103.3		158	1	1
MLKL	ILMN_1737498	A	197259	16	73263262	73292290		2	7.15	0.26		235	7.19	0.23		97.7		153	1	1
WDR59	ILMN_1795428	S	79726	16	73464972	73576518		2	8.5	0.46		235	8.33	0.18		112.2		237	1	1
ZFP1	ILMN_2133936	S	162239	16	73739922	73763633		2	6.79	0.08		235	6.82	0.11		97.7		33	0.98052	0.70519
CFDP1	ILMN_1800837	S	10428	16	73885109	74024888		2	7.89	0.11		235	7.92	0.17		97.6		237	1	1
TMEM170A	ILMN_2212590	S	124491	16	74034645	74056085		2	7.05	0.01		235	7.07	0.11		98.8		169	0.9987	0.99351
CHST6	ILMN_3237656	S	4166	16	74064523	74086427		2	12.41	0.16		235	12.29	0.49		109.1		237	1	1
GABARAPL2	ILMN_1796458	S	11345	16	74157750	74169280		2	10.34	0.58		235	10.55	0.4		86.3		237	1	1
GABARAPL2	ILMN_2046315	S	11345	16	74157750	74169280		2	6.88	0.22		235	7.13	0.19		83.8		182	0.97143	0.98701
ADAT1	ILMN_1657139	S	23536	16	74190499	74214655		2	7.8	0.04		235	7.73	0.2		104.3		235	1	1
KARS	ILMN_1777584	S	3735	16	74219131	74240042		2	8.25	0.09		235	8.05	0.17		115.3		237	1	1
TERF2IP	ILMN_1657983	S	54386	16	74239185	74248829		2	9.11	0.13		235	9.28	0.18		89.1		237	1	1
MON1B	ILMN_1771651	S	22879	16	75782337	75791044		2	7.17	0.05		235	7.21	0.16		97.2		204	0.9987	0.9974
NUDT7	ILMN_3226181	A	283927	16	76313912	76333655		2	7.53	0.04		235	7.36	0.18		112.3		227	1	1
MAF	ILMN_1719543	A	4094	16	78185732	78192112		2	7.56	0.24		235	7.38	0.16		113.2		226	1	1
CDYL2	ILMN_1777479	S	124359	16	79195177	79395676		2	6.88	0.01		235	6.87	0.09		101.1		27	0.98961	0.98052
CMC2	ILMN_1783333	S	56942	16	79567200	79597997		2	9.02	0.25		235	8.95	0.21		105		237	1	1
CENPN	ILMN_1720526	S	55839	16	79597604	79624210		2	6.85	0.13		235	6.84	0.12		100.1		28	0.90519	0.99481
ATMIN	ILMN_1772540	S	23300	16	79626959	79638452		2	7.04	0.01		235	7.08	0.15		97.3		167	0.9987	0.99481
ATMIN	ILMN_2223720	S	23300	16	79626959	79638452		2	6.8	0.02		235	6.94	0.16		91.1		102	0.95065	0.77662
ATMIN	ILMN_3282704	M	23300	16	79626959	79638452		2	7.05	0.09		235	6.94	0.1		108.5		94	0.9987	0.99351
GCSH	ILMN_3306482	M	2653	16	79673430	79687481		2	6.81	0.02		235	6.88	0.12		95.6		65	0.94805	0.94545
CMIP	ILMN_1738075	A	80790	16	80036395	80302866		2	10.77	0.22		235	10.83	0.24		95.4		237	1	1
PLCG2	ILMN_1815719	S	5336	16	80370431	80549400		2	9.69	0.63		235	9.96	0.29		82.9		236	1	1
MPHOSPH6	ILMN_1781360	S	10200	16	80739268	80761330		2	6.9	0.1		235	6.88	0.1		101.4		48	0.99091	0.99351
HSBP1	ILMN_1667030	S	3281	16	82399094	82404095		2	9.2	0.18		235	9.36	0.18		89.4		237	1	1
MLYCD	ILMN_1651336	S	23417	16	82490231	82507288		2	6.91	0.03		235	6.89	0.1		101.1		60	0.99481	0.98312
OSGIN1	ILMN_1795963	A	29948	16	82540173	82557438		2	7	0.11		235	7.2	0.18		87		204	0.9987	0.99351
NECAB2	ILMN_1663437	S	54550	16	82559738	82593880		2	6.82	0.18		235	7.02	0.19		86.9		131	0.95325	0.98571
MBTPS1	ILMN_1651719	A	8720	16	82644870	82708018		2	8.64	0.11		235	8.53	0.18		108		237	1	1
MBTPS1	ILMN_1767256	I	8720	16	82644870	82708018		2	7.14	0.06		235	7.09	0.17		104.1		165	0.9987	0.9974
HSDL1	ILMN_2112755	S	83693	16	82713389	82736265		2	6.77	0.08		235	6.86	0.12		93.8		50	0.78052	0.92727
TAF1C	ILMN_1671839	A	9013	16	82768962	82778163		2	9.39	0.39		235	9.03	0.24		128.6		237	1	1
TAF1C	ILMN_2335072	A	9013	16	82768962	82778163		2	7.29	0.16		235	7.16	0.17		108.9		203	1	0.9974
COTL1	ILMN_1788283	S	23406	16	83156705	83209170		2	9.25	0.49		235	9.53	0.31		82.4		237	1	1
KLHL36	ILMN_1703314	S	79786	16	83239632	83253417		2	7.91	0.25		235	7.9	0.18		100.1		237	1	1
USP10	ILMN_1721116	S	9100	16	83291056	83371028		2	8.89	0.79		235	9.06	0.6		88.7		236	1	1
CRISPLD2	ILMN_1790689	S	83716	16	83411113	83500615		2	9.16	0.74		235	9.62	0.51		73.1		237	1	1
ZDHHC7	ILMN_1730568	S	55625	16	83565573	83602642		2	9.68	0.35		235	9.72	0.19		96.8		237	1	1
KIAA0513	ILMN_1693233	S	9764	16	83618906	83685329		2	8.52	0.41		235	8.71	0.25		87.5		237	1	1
GSE1	ILMN_1807767	S	23199	16	84202530	84267313		2	8.62	0.37		235	8.26	0.19		128.9		237	1	1
EMC8	ILMN_1722583	S	10328	16	84369736	84390601		2	7.04	0.04		235	7.08	0.11		97.5		178	0.99351	0.9974
COX4I1	ILMN_1652207	S	1327	16	84390697	84398108		2	12.49	0.21		235	12.37	0.22		108.6		237	1	1
IRF8	ILMN_1666594	S	3394	16	84490275	84513712		2	9.28	0.35		235	9.41	0.28		91.5		237	1	1
FOXC2	ILMN_1705201	S	2303	16	85158443	85159948		2	7.04	0.06		235	6.98	0.13		103.7		118	0.99351	0.98961
FBXO31	ILMN_1771139	S	79791	16	85920443	85974864		2	7.73	0.3		235	7.76	0.22		98.2		236	1	1
MAP1LC3B	ILMN_1703244	S	81631	16	85983320	85995881		2	8.7	0.49		235	8.95	0.18		84.3		237	1	1
ZCCHC14	ILMN_1743456	S	23174	16	85997353	86082961		2	7.32	0.27		235	7.24	0.15		105.8		211	1	0.9974
KLHDC4	ILMN_1748034	S	54758	16	86294230	86357043		2	7.88	0.16		235	7.67	0.23		115.4		235	1	1
SLC7A5	ILMN_1720373	S	8140	16	86421130	86460601		2	7.84	0.23		235	7.87	0.39		97.8		237	1	1
BANP	ILMN_1663631	A	54971	16	86541739	86668425		2	11.09	0.18		235	10.98	0.23		107.7		237	1	1
BANP	ILMN_1682968	S	54971	16	86541739	86668425		2	7	0.05		235	6.86	0.12		110.9		53	0.9987	0.99351
BANP	ILMN_1701216	A	54971	16	86541739	86668425		2	8.46	0.23		235	8.41	0.24		104.2		237	1	1
BANP	ILMN_2396338	A	54971	16	86541739	86668425		2	6.88	0.11		235	6.87	0.09		100.4		48	0.98571	0.98701
ZFPM1	ILMN_1651438	S	161882	16	87047515	87129075		2	7.93	0.21		235	7.74	0.18		114.1		237	1	1
ZC3H18	ILMN_1658834	S	124245	16	87164345	87225758		2	7.28	0.08		235	7.34	0.15		96.2		234	1	0.9974
CYBA	ILMN_1744604	S	1535	16	87237198	87244958		2	11.57	0.56		235	11.6	0.33		98.6		237	1	1
MVD	ILMN_1657550	S	4597	16	87245849	87256996		2	7.04	0.02		235	6.99	0.14		103.6		133	0.99091	0.9974
SNAI3	ILMN_1690262	S	333929	16	87271591	87280383		2	6.94	0.04		235	7.07	0.15		91.2		167	0.95455	0.98831
RNF166	ILMN_1695356	S	115992	16	87290410	87300301		2	8.18	0.12		235	8.02	0.25		111.9		237	1	1
CTU2	ILMN_1779184	A	348180	16	87300392	87309287		2	6.96	0.09		235	6.87	0.1		105.9		33	0.99221	0.98442
PIEZO1	ILMN_1752249	S	9780	16	87309255	87330160		2	9.66	0.21		235	9.41	0.34		119.1		236	1	1
APRT	ILMN_1722491	I	353	16	87403378	87405843		2	9.01	0.04		235	8.93	0.25		105.9		237	1	1
APRT	ILMN_1726410	A	353	16	87403378	87405843		2	8.03	0.15		235	8.05	0.22		98.6		237	1	1
GALNS	ILMN_1737949	S	2588	16	87407643	87450875		2	7.18	0.04		235	7.24	0.16		95.5		224	0.9987	0.9974
TRAPPC2L	ILMN_1747058	S	51693	16	87450129	87455092		2	8.96	0.32		235	8.8	0.22		112.4		237	1	1
CBFA2T3	ILMN_1657627	A	863	16	87468768	87570902		2	6.79	0.04		235	6.92	0.14		91.2		93	0.94156	0.54416
ANKRD11	ILMN_1746706	S	29123	16	87861536	88084470		2	8.21	0.21		235	8.12	0.15		106.5		237	1	1
ANKRD11	ILMN_2108709	S	29123	16	87861536	88084470		2	8.98	0.15		235	8.73	0.16		118.9		237	1	1
SPG7	ILMN_1754529	I	6687	16	88102306	88151675		2	9.52	0.5		235	9.18	0.3		125.8		237	1	1
RPL13	ILMN_1777286	A	6137	16	88154591	88157349		2	6.94	0.06		235	7.21	0.28		82.7		178	0.99091	0.97922
RPL13	ILMN_2413278	A	6137	16	88154591	88157349		2	9.57	0.56		235	9.51	0.39		103.8		237	1	1
SNORD68	ILMN_2082762	S	606500	16	88155339	88155410		2	7.06	0.08		235	7.02	0.13		103.4		136	0.9961	0.98571
CHMP1A	ILMN_1709439	S	5119	16	88238345	88251630		2	8.35	0.14		235	8.48	0.27		91.4		237	1	1
CDK10	ILMN_1741459	A	8558	16	88280577	88290263		2	8.1	0.93		235	7.93	0.29		112		237	1	0.9987
CDK10	ILMN_3306950	A	8558	16	88280577	88290263		2	7.07	0.23		235	7.07	0.15		99.8		178	0.9987	0.94545
SPATA2L	ILMN_1691111	S	124044	16	88290266	88295600		2	7.45	0.23		235	7.56	0.2		92.8		237	1	1
VPS9D1	ILMN_1693630	S	9605	16	88301042	88314895		2	8.04	0.02		235	7.93	0.33		107.8		237	1	1
ZNF276	ILMN_1721339	S	92822	16	88314309	88334833		2	7.34	0.02		235	7.27	0.15		104.3		226	1	1
TCF25	ILMN_1814971	S	22980	16	88467527	88505287		2	9.72	0.59		235	9.6	0.24		108.6		237	1	1
MC1R	ILMN_1653319	S	4157	16	88511788	88514886		2	7.24	0.3		235	7.11	0.18		109.1		185	1	0.99351
DEF8	ILMN_1656185	I	54849	16	88542652	88561968		2	7.44	0.23		235	7.4	0.13		102.9		237	1	0.9974
DEF8	ILMN_1656718	A	54849	16	88542652	88561968		2	6.92	0.01		235	6.98	0.11		95.9		128	0.99091	0.98442
DEF8	ILMN_1767509	I	54849	16	88542652	88561968		2	9.8	0.57		235	10.08	0.31		82.5		237	1	1
CENPBD1	ILMN_1692072	S	92806	16	88563702	88566443		2	7.87	0.06		235	7.84	0.19		102.3		237	1	1
CENPBD1	ILMN_3238740	S	92806	16	88563702	88566443		2	7.13	0.08		235	7.07	0.12		104.8		163	0.9987	0.9974
AFG3L1P	ILMN_1705447	A	172	16	88566489	88594696		2	7.48	0.25		235	7.3	0.15		113.3		220	1	0.9987
DBNDD1	ILMN_1757631	S	79007	16	88598780	88613829		2	6.88	0.04		235	6.82	0.14		104.6		31	0.93247	0.98701
DBNDD1	ILMN_2374352	A	79007	16	88598780	88613829		2	7.28	0.08		235	7.52	0.23		84.9		237	1	1
